# Supplementary material for: Bacteria modulate microalgal aging physiology through the induction of extracellular vesicle production to remove harmful metabolites
Source: Nat Microbiol. 2024 Aug 14;9(9):2356–68. doi: 10.1038/s41564-024-01746-2 (PMC11371645; doi:10.1038/s41564-024-01746-2)
Supplement: Supplementary file 5 — Source data. [file 41564_2024_1746_MOESM5_ESM.xlsx]

## Sheet: SI fig5a growth rate
Dilution of filtrates	original-1	original-2	original-3	original-4	original-5	original-6	0.5-1	0.5-2	0.5-3	0.5-4	0.5-5	0.5-6	0.25-1	0.25-2	0.25-3	0.25-4	0.25-5	0.25-6	0.125-1	0.125-2	0.125-3	0.125-4	0.125-5	0.125-6	blank-1	blank-2	blank-3	blank-4	blank-5	blank-6
day	1	2	3	4	5	6	1	2	3	4	5	6	1	2	3	4	5	6	1	2	3	4	5	6	1	2	3	4	5	6
0	8	7	6	7	6	6	10	8	8	11	9	10	12	11	7	9	13	5	10	6	6	7	8	5	10	7	6	10	5	7
1	8	7	6	7	6	6	11	9	8	11	9	10	12	11	10	9	13	6	10	6	9	8	8	6	12	7	7	11	6	8
2	8	8	6	6	6	6	11	9	8	11	9	10	15	14	12	11	15	6	12	6	11	12	8	7	13	8	11	14	7	10
3	8	8	7	7	6	6	11	10	8	11	13	11	17	13	14	12	17	6	17	6	14	14	8	7	14	8	12	15	8	11
Growth rate	0	0.0445105	0.0513836	0	0	0	0.0317701	0.0743812	0	0	0.122575	0.0317701	0.116102	0.0556847	0.231049	0.095894	0.0894213	0.0607739	0.176876	0	0.282433	0.231049	0	0.112157	0.112157	0.0445105	0.231049	0.135155	0.156668	0.150662
The growth rate μ was calculated by the formula, In(Nt/N0)/t with N being the cell numbers at time 0 and t =3 days

## Sheet: SI fig5b
Live cells	Bacterial filtrate_original	Bacterial filtrate_original	Bacterial filtrate_original	Bacterial filtrate_original	Bacterial filtrate_original	Bacterial filtrate_original	Bacterial filtrate_1/2	Bacterial filtrate_1/2	Bacterial filtrate_1/2	Bacterial filtrate_1/2	Bacterial filtrate_1/2	Bacterial filtrate_1/2	Bacterial filtrate_1/4	Bacterial filtrate_1/4	Bacterial filtrate_1/4	Bacterial filtrate_1/4	Bacterial filtrate_1/4	Bacterial filtrate_1/4	Bacterial filtrate_1/8	Bacterial filtrate_1/8	Bacterial filtrate_1/8	Bacterial filtrate_1/8	Bacterial filtrate_1/8	Bacterial filtrate_1/8	Medium Blank	Medium Blank	Medium Blank	Medium Blank	Medium Blank	Medium Blank
day	1	2	3	4	5	6	1	2	3	4	5	6	1	2	3	4	5	6	1	2	3	4	5	6	1	2	3	4	5	6
0	8	7	6	7	6	6	10	8	8	11	9	10	12	11	7	9	13	5	10	6	6	7	8	5	10	7	6	10	5	7
1	8	7	6	7	6	6	11	9	8	11	9	10	12	11	10	9	13	6	10	6	9	8	8	6	12	7	7	11	6	8
2	8	8	6	6	6	6	11	9	8	11	9	10	15	14	12	11	15	6	12	6	11	12	8	7	13	8	11	14	7	10
3	8	8	7	7	6	6	11	10	8	11	13	11	17	13	14	12	17	6	17	6	14	14	8	7	14	8	12	15	8	11
EV producing cells	Bacterial filtrate_original	Bacterial filtrate_original	Bacterial filtrate_original	Bacterial filtrate_original	Bacterial filtrate_original	Bacterial filtrate_original	Bacterial filtrate_1/2	Bacterial filtrate_1/2	Bacterial filtrate_1/2	Bacterial filtrate_1/2	Bacterial filtrate_1/2	Bacterial filtrate_1/2	Bacterial filtrate_1/4	Bacterial filtrate_1/4	Bacterial filtrate_1/4	Bacterial filtrate_1/4	Bacterial filtrate_1/4	Bacterial filtrate_1/4	Bacterial filtrate_1/8	Bacterial filtrate_1/8	Bacterial filtrate_1/8	Bacterial filtrate_1/8	Bacterial filtrate_1/8	Bacterial filtrate_1/8	Medium Blank	Medium Blank	Medium Blank	Medium Blank	Medium Blank	Medium Blank
day	1	2	3	4	5	6	1	2	3	4	5	6	1	2	3	4	5	6	1	2	3	4	5	6	1	2	3	4	5	6
0	3	3	1	4	5	2	5	2	3	6	4	5	4	2	3	4	2	2	1	2	3	2	3	1	2	4	0	1	1	1
1	7	6	4	7	6	4	9	6	8	11	6	7	7	5	9	5	6	4	3	4	5	3	5	5	4	5	3	5	2	1
2	8	8	5	6	6	4	9	8	8	11	6	7	10	9	10	6	10	4	7	5	6	5	5	6	7	5	3	7	4	4
3	8	7	5	6	6	5	10	9	8	11	7	9	11	9	11	6	10	4	9	5	6	4	4	6	9	4	3	6	4	4
EV producing cells %	Bacterial filtrate_original	Bacterial filtrate_original	Bacterial filtrate_original	Bacterial filtrate_original	Bacterial filtrate_original	Bacterial filtrate_original	Bacterial filtrate_1/2	Bacterial filtrate_1/2	Bacterial filtrate_1/2	Bacterial filtrate_1/2	Bacterial filtrate_1/2	Bacterial filtrate_1/2	Bacterial filtrate_1/4	Bacterial filtrate_1/4	Bacterial filtrate_1/4	Bacterial filtrate_1/4	Bacterial filtrate_1/4	Bacterial filtrate_1/4	Bacterial filtrate_1/8	Bacterial filtrate_1/8	Bacterial filtrate_1/8	Bacterial filtrate_1/8	Bacterial filtrate_1/8	Bacterial filtrate_1/8	Medium Blank	Medium Blank	Medium Blank	Medium Blank	Medium Blank	Medium Blank
day	1	2	3	4	5	6	1	2	3	4	5	6	1	2	3	4	5	6	1	2	3	4	5	6	1	2	3	4	5	6
0	37.5	42.8571	16.6667	57.1429	83.3333	33.3333	50	25	37.5	54.5455	44.4444	50	33.3333	18.1818	42.8571	44.4444	15.3846	40	10	33.3333	50	28.5714	37.5	20	20	57.1429	0	10	20	14.2857
1	87.5	85.7143	66.6667	100	100	66.6667	81.8182	66.6667	100	100	66.6667	70	58.3333	45.4545	90	55.5556	46.1538	66.6667	30	66.6667	55.5556	37.5	62.5	83.3333	33.3333	71.4286	42.8571	45.4545	33.3333	12.5
2	100	100	83.3333	100	100	66.6667	81.8182	88.8889	100	100	66.6667	70	66.6667	64.2857	83.3333	54.5455	66.6667	66.6667	58.3333	83.3333	54.5455	41.6667	62.5	85.7143	53.8462	62.5	27.2727	50	57.1429	40
3	100	87.5	71.4286	85.7143	100	83.3333	90.9091	90	100	100	53.8462	81.8182	64.7059	69.2308	78.5714	50	58.8235	66.6667	52.9412	83.3333	42.8571	28.5714	50	85.7143	64.2857	50	25	40	50	36.3636
