# Supplementary material for: Bacteria modulate microalgal aging physiology through the induction of extracellular vesicle production to remove harmful metabolites
Source: Nat Microbiol. 2024 Aug 14;9(9):2356–68. doi: 10.1038/s41564-024-01746-2 (PMC11371645; doi:10.1038/s41564-024-01746-2)
Supplement: Supplementary file 6 — Data. [file 41564_2024_1746_MOESM6_ESM.xlsx]

## Sheet: Fig 1a
Live cells	1	2	3	4	5	6		NO3	1	2	3	4	5	6		PO4	1	2	3	4	5	6		SiO3	1	2	3	4	5	6
0	3	2	4	3	4	4		0	0.583	0.573	0.578	0.516	0.649	0.643		0	0.538	0.533	0.535	0.522	0.541	0.527		0	0.641	0.634	0.645	0.618	0.632	0.64
2	3	3	5	7	2	4		2	0.591	0.6	0.7	0.684	0.66	0.579		2	0.551	0.551	0.533	0.548	0.535	0.544		2	0.72	0.74	0.738	0.73	0.738	0.732
4	7	6	8	7	11	7		4	0.402	0.614	0.646	0.539	0.539	0.522		4	0.483	0.387	0.545	0.544	0.548	0.535		4	0.588	0.623	0.638	0.631	0.579	0.669
6	17	16	19	38	28	25		6	0.567	0.807	0.595	0.553	0.637	0.554		6	0.531	0.548	0.55	0.539	0.54	0.554		6	0.725	0.686	0.75	0.628	0.633	0.67
8	47	45	33	72	63	53		8	0.549	0.568	0.644	0.592	0.593	0.651		8	0.562	0.561	0.546	0.515	0.526	0.531		8	0.698	0.782	0.78	0.506	0.572	0.619
10	80	65	86	113	99	110		10	0.372	0.482	0.497	0.407	0.458	0.455		10	0.49	0.481	0.485	0.451	0.467	0.47		10	0.609	0.882	0.806	0.126	0.218	0.451
12	114	126	114	180	135	120		12	0.456	0.528	0.543	0.399	0.431	0.548		12	0.32	0.354	0.354	0.344	0.352	0.365		12	0.003	0.048	0.048	0	0	0
14	165	138	120	159	132	141		14	0.441	0.455	0.424	0.417	0.456	0.44		14	0.398	0.35	0.351	0.351	0.318	0.318		14	0.006	0.005	0.005	0.097	0.004	0.005
16	171	129	150	150	123	108		16	0.43	0.442	0.472	0.333	0.225	0.465		16	0.296	0.307	0.306	0.32	0.334	0.339		16	0.004	0.004	0.005	0.008	0.004	0.005
18	138	124	117	132	132	114		18	0.409	0.238	0.418	0.422	0.201	0.475		18	0.301	0.311	0.31	0.278	0.293	0.288		18	0.004	0.002	0.004	0.002	0.007	0.003
20	117	102	111	139	132	124		20	0.355	0.502	0.539	0.439	0.353	0.355		20	0.28	0.3	0.287	0.304	0.32	0.32		20	0.01	0.012	0.011	0.011	0.01	0.01
22	83	117	94	126	113	115		22	0.33	0.39	0.352	0.381	0.34	0.33		22	0.265	0.254	0.272	0.3	0.299	0.291		22	0.003	0.002	0.002	0.003	0.003	0.003
24	117	95	90	105	95	96		24	0.431	0.412	0.471	0.409	0.416	0.431		24	0.251	0.241	0.262	0.28	0.291	0.29		24	0.004	0.003	0.004	0.002	0.002	0.001
26	94	110	84	118	107	88		26	0.378	0.31	0.393	0.402	0.381	0.397		26	0.214	0.297	0.228	0.271	0.271	0.262		26	0.002	0.003	0.001	0	0.002	0.003
28	107	110	90	99	104	94		28	0.489	0.432	0.539	0.126	0.46	0.043		28	0.165	0.189	0.177	0.211	0.219	0.225		28	0.002	0.002	0.003	0.001	0.002	0.002
EV cells	1	2	3	4	5	6										uM
0	0	0	0	0	0	0		0	5.83	5.73	5.78	5.16	6.49	6.43		0	34.7078	34.3831	34.513	33.6688	34.9026	33.9935		0	1.923	1.902	1.935	1.854	1.896	1.92
2	0	0	0	0	0	0		2	5.91	6	7	6.84	6.6	5.79		2	35.5519	35.5519	34.3831	35.3571	34.513	35.0974		2	2.16	2.22	2.214	2.19	2.214	2.196
4	0	0	0	0	0	0		4	4.02	6.14	6.46	5.39	5.39	5.22		4	31.1364	24.9026	35.1623	35.0974	35.3571	34.513		4	1.764	1.869	1.914	1.893	1.737	2.007
6	0	0	0	0	0	0		6	5.67	8.07	5.95	5.53	6.37	5.54		6	34.2532	35.3571	35.487	34.7727	34.8377	35.7468		6	2.175	2.058	2.25	1.884	1.899	2.01
8	0	0	0	0	0	0		8	5.49	5.68	6.44	5.92	5.93	6.51		8	36.2662	36.2013	35.2273	33.2143	33.9286	34.2532		8	1.396	1.564	1.56	1.012	1.144	1.238
10	0	0	1	1	1	1		10	3.72	4.82	4.97	4.07	4.58	4.55		10	31.5909	31.0065	31.2662	29.0584	30.0974	30.2922		10	0.609	0.882	0.806	0.126	0.218	0.451
12	1	1	1	1	1	1		12	4.56	5.28	5.43	3.99	4.31	5.48		12	20.5519	22.7597	22.7597	22.1104	22.6299	23.474		12	0.003	0.048	0.048	0	0	0
14	0	1	1	0	1	1		14	4.41	4.55	4.24	4.17	4.56	4.4		14	25.6169	22.5	22.5649	22.5649	20.4221	20.4221		14	0.006	0.005	0.005	0.097	0.004	0.005
16	1	0	0	0	1	0		16	4.3	4.42	4.72	3.33	2.25	4.65		16	18.9935	19.7078	19.6429	20.5519	21.461	21.7857		16	0.004	0.004	0.005	0.008	0.004	0.005
18	1	1	1	4	2	2		18	4.09	2.38	4.18	4.22	2.01	4.75		18	19.3182	19.9675	19.9026	17.8247	18.7987	18.474		18	0.004	0.002	0.004	0.002	0.007	0.003
20	1	2	1	4	2	4		20	3.55	5.02	5.39	4.39	3.53	3.55		20	17.9545	19.2532	18.4091	19.513	20.5519	20.5519		20	0.01	0.012	0.011	0.011	0.01	0.01
22	9	6	6	15	13	13		22	3.3	3.9	3.52	3.81	3.4	3.3		22	16.9805	16.2662	17.4351	19.2532	19.1883	18.6688		22	0.003	0.002	0.002	0.003	0.003	0.003
24	19	17	19	15	14	18		24	4.31	4.12	4.71	4.09	4.16	4.31		24	16.0714	15.4221	16.7857	17.9545	18.6688	18.6039		24	0.004	0.003	0.004	0.002	0.002	0.001
26	22	19	15	17	23	11		26	3.78	3.1	3.93	4.02	3.81	3.97		26	13.6688	19.0584	14.5779	17.3701	17.3701	16.7857		26	0.002	0.003	0.001	0	0.002	0.003
28	28	21	21	20	15	11		28	4.89	4.32	5.39	1.26	4.6	0.43		28	10.487	12.0455	11.2662	13.474	13.9935	14.3831		28	0.002	0.002	0.003	0.001	0.002	0.002
																								uM
																								0	158.278	156.452	159.322	152.278	155.93	158.017
EV producing cells %								Nitrate (%)	5.90333							Phosphate (%)	34.3615							2	178.887	184.104	183.583	181.496	183.583	182.017
0	0	0	0	0	0	0		0	98.8136	97.1186	97.9661	87.4576	110	108.983		0	101.012	100.067	100.445	97.9884	101.579	98.9334		4	144.452	153.583	157.496	155.67	142.104	165.583
2	0	0	0	0	0	0		2	100.169	101.695	118.644	115.932	111.864	98.1356		2	103.469	103.469	100.067	102.902	100.445	102.146		6	180.191	170.017	186.713	154.887	156.191	165.843
4	0	0	0	0	0	0		4	68.1356	104.068	109.492	91.3559	91.3559	88.4746		4	90.6181	72.4755	102.335	102.146	102.902	100.445		8	112.452	127.061	126.713	79.0609	90.5391	98.713
6	0	0	0	0	0	0		6	96.1017	136.78	100.847	93.7288	107.966	93.8983		6	99.6893	102.902	103.28	101.201	101.39	104.036		10	44.0174	67.7565	61.1478	2.01739	10.0174	30.2783
8	0	0	0	0	0	0		8	93.0508	96.2712	109.153	100.339	100.508	110.339		8	105.548	105.359	102.524	96.6656	98.7444	99.6893		12	-8.67826	-4.76522	-4.76522	-8.93913	-8.93913	-8.93913
10	0	0	1.16279	0.884956	1.0101	0.909091		10	63.0508	81.6949	84.2373	68.9831	77.6271	77.1186		10	91.9409	90.2401	90.996	84.5706	87.5943	88.1613		14	-8.41739	-8.50435	-8.50435	-0.504348	-8.5913	-8.50435
12	0.877193	0.793651	0.877193	0.555556	0.740741	0.833333		12	77.2881	89.4915	92.0339	67.6271	73.0508	92.8814		12	59.8136	66.2391	66.2391	64.3492	65.8611	68.3179		16	-8.5913	-8.5913	-8.50435	-8.24348	-8.5913	-8.50435
14	0	0.724638	0.833333	0	0.757576	0.70922		14	74.7458	77.1186	71.8644	70.678	77.2881	74.5763		14	74.5544	65.4831	65.6721	65.6721	59.4356	59.4356		18	-8.5913	-8.76522	-8.5913	-8.76522	-8.33043	-8.67826
16	0.584795	0	0	0	0.813008	0		16	72.8814	74.9153	80	56.4407	38.1356	78.8136		16	55.278	57.3568	57.1678	59.8136	62.4594	63.4043		20	-8.06957	-7.89565	-7.98261	-7.98261	-8.06957	-8.06957
18	0.724638	0.806452	0.854701	3.0303	1.51515	1.75439		18	69.322	40.339	70.8475	71.5254	34.0678	80.5085		18	56.2229	58.1127	57.9237	51.8762	54.711	53.7661		22	-8.67826	-8.76522	-8.76522	-8.67826	-8.67826	-8.67826
20	0.854701	1.96078	0.900901	2.8777	1.51515	3.22581		20	60.1695	85.0847	91.3559	74.4068	59.8305	60.1695		20	52.2542	56.0339	53.5771	56.7898	59.8136	59.8136		24	-8.5913	-8.67826	-8.5913	-8.76522	-8.76522	-8.85217
22	10.8434	5.12821	6.38298	11.9048	11.5044	11.3043		22	55.9322	66.1017	59.661	64.5763	57.6271	55.9322		22	49.4194	47.3406	50.7423	56.0339	55.8449	54.333		26	-8.76522	-8.67826	-8.85217	-8.93913	-8.76522	-8.67826
24	16.2393	17.8947	21.1111	14.2857	14.7368	18.75		24	73.0508	69.8305	79.8305	69.322	70.5085	73.0508		24	46.7737	44.8838	48.8525	52.2542	54.333	54.1441		28	-8.76522	-8.76522	-8.67826	-8.85217	-8.76522	-8.76522
26	23.4043	17.2727	17.8571	14.4068	21.4953	12.5		26	64.0678	52.5424	66.6102	68.1356	64.5763	67.2881		26	39.7812	55.4669	42.427	50.5533	50.5533	48.8525		Silicate (%)	156.713
28	26.1682	19.0909	23.3333	20.202	14.4231	11.7021		28	82.8814	73.2203	91.3559	21.3559	77.9661	7.28814		28	30.521	35.0566	32.7888	39.2143	40.7262	41.8601		0	101.001	99.8355	101.667	97.172	99.5025	100.834
																								2	114.152	117.481	117.148	115.816	117.148	116.149
									1															4	92.178	98.0043	100.501	99.3361	90.6798	105.662
counts/mL								NO3	880 μM															6	114.984	108.492	119.146	98.8367	99.669	105.828
0	9.9	6.6	13.2	9.9	13.2	13.2		0	869.559	854.644	862.102	769.627	968	959.051										8	71.7581	81.0803	80.8583	50.4504	57.775	62.9909
2	9.9	9.9	16.5	23.1	6.6	13.2		2	881.492	894.915	1044.07	1020.2	984.407	863.593										10	28.0884	43.2369	39.0197	1.28734	6.39231	19.3212
4	23.1	19.8	26.4	23.1	36.3	23.1		4	599.593	915.797	963.525	803.932	803.932	778.576										12	-5.53778	-3.04079	-3.04079	-5.70425	-5.70425	-5.70425
6	56.1	52.8	62.7	125.4	92.4	82.5		6	845.695	1203.66	887.458	824.814	950.102	826.305										14	-5.37132	-5.42681	-5.42681	-0.321835	-5.48229	-5.42681
8	155.1	148.5	108.9	237.6	207.9	174.9		8	818.847	847.186	960.542	882.983	884.475	970.983										16	-5.48229	-5.48229	-5.42681	-5.26034	-5.48229	-5.42681
10	264	214.5	283.8	372.9	326.7	363		10	554.847	718.915	741.288	607.051	683.119	678.644										18	-5.48229	-5.59327	-5.48229	-5.59327	-5.31583	-5.53778
12	376.2	415.8	376.2	594	445.5	396		12	680.136	787.525	809.898	595.119	642.847	817.356										20	-5.14936	-5.03838	-5.09387	-5.09387	-5.14936	-5.14936
14	544.5	455.4	396	524.7	435.6	465.3		14	657.763	678.644	632.407	621.966	680.136	656.271										22	-5.53778	-5.59327	-5.59327	-5.53778	-5.53778	-5.53778
16	564.3	425.7	495	495	405.9	356.4		16	641.356	659.254	704	496.678	335.593	693.559										24	-5.48229	-5.53778	-5.48229	-5.59327	-5.59327	-5.64876
18	455.4	409.2	386.1	435.6	435.6	376.2		18	610.034	354.983	623.458	629.424	299.797	708.475										26	-5.59327	-5.53778	-5.64876	-5.70425	-5.59327	-5.53778
20	386.1	336.6	366.3	458.7	435.6	409.2		20	529.492	748.746	803.932	654.78	526.508	529.492										28	-5.59327	-5.59327	-5.53778	-5.64876	-5.59327	-5.59327
22	273.9	386.1	310.2	415.8	372.9	379.5		22	492.203	581.695	525.017	568.271	507.119	492.203
24	386.1	313.5	297	346.5	313.5	316.8		24	642.847	614.508	702.508	610.034	620.475	642.847
26	310.2	363	277.2	389.4	353.1	290.4		26	563.797	462.373	586.169	599.593	568.271	592.136
28	353.1	363	297	326.7	343.2	310.2		28	729.356	644.339	803.932	187.932	686.102	64.1356

## Sheet: Fig1 cd 96 well plate
Live cells	Young				Old
0	27	25	22	25	21	18	24	23
2	54	49	51	58	26	25	32	26
4	73	79	68	80	40	41	39	49
6	75	79	75	80	58	70	64	74
8	74	77	76	74	80	69	75	58
10	73	78	74	76	75	68	65	62
12	77	80	77	81	90	74	60	78
Evcells	Young				Old
0	0	0	0	0	0	0	0	0
2	0	0	0	0	7	8	10	5
4	0	0	1	1	6	10	11	8
6	0	1	1	2	3	9	11	6
8	0	0	1	4	5	4	5	6
10	0	2	4	5	5	5	5	7
12	2	3	3	10	5	7	4	3
Evcells %	Young				Old
0	0	0	0	0	0	0	0	0
2	0	0	0	0	26.9231	32	31.25	19.2308
4	0	0	1.47059	1.25	15	24.3902	28.2051	16.3265
6	0	1.26582	1.33333	2.5	5.17241	12.8571	17.1875	8.10811
8	0	0	1.31579	5.40541	6.25	5.7971	6.66667	10.3448
10	0	2.5641	5.40541	6.57895	6.66667	7.35294	7.69231	11.2903
12	2.5974	3.75	3.8961	12.3457	5.55556	9.45946	6.66667	3.84615
note:
x unit day
EV cell %= EV cells/live cells*100

## Sheet: Fig1e
	Fate of EV producing cells
replicate	Rejuvenation	No rejuvenation
1	58.8235	41.1765
2	88.8889	11.1111
3	66.6667	33.3333
4	68	32
5	58.8235	41.1765
6	56.3636	43.6364
% of total EV cells
Recognition EV till day7	Replicate1	Replicate2	Replicate3	Replicate4	Replicate5	Replicate6
EV-cell division	35	28	36	42	37	39
EV-no cell division	25	3	16	24	30	33
% of total EV cells
EV-cell division	58.3333	90.3226	69.2308	63.6364	55.2239	54.1667
EV-no cell division	41.6667	9.67742	30.7692	36.3636	44.7761	45.8333
Recognition EV till day3	Replicate1	Replicate2	Replicate3	Replicate4	Replicate5	Replicate6
EV-cell division	30	24	28	34	30	31
EV-no cell division	21	3	14	16	21	24
% of total EV cells
EV-cell division	58.8235	88.8889	66.6667	68	58.8235	56.3636
EV-no cell division	41.1765	11.1111	33.3333	32	41.1765	43.6364

## Sheet: Fig1i
ROS
Replicate	EV	Cell
1	4919.26	790.935
2	3422.72	1284.12
3	4260.2	168.158
Fluorescence intensity [a.u.]
	label	Area	Mean	IntDen	RawIntDen
1	SUM_Image 1.czi - C=0:0488-0528	38.905	4919.26	191382	4442091	Cell
2	SUM_Image 1.czi - C=0:0482-0322	38.905	790.935	30771.1	714214	EV
1	SUM_Image 2.czi - C=0:0476-0693	38.819	3422.72	132865	3083870	Cell
2	SUM_Image 2.czi - C=0:0537-0490	38.819	1284.12	49847.6	1156990	EV
1	SUM_Image 6.czi - C=0:0617-0379	38.905	4260.2	165742	3846958	Cell
2	SUM_Image 6.czi - C=0:0437-0498	38.905	168.158	6542.15	151847	EV
