# Supplementary material for: Bacteria modulate microalgal aging physiology through the induction of extracellular vesicle production to remove harmful metabolites
Source: Nat Microbiol. 2024 Aug 14;9(9):2356–68. doi: 10.1038/s41564-024-01746-2 (PMC11371645; doi:10.1038/s41564-024-01746-2)
Supplement: Supplementary file 7 — Data. [file 41564_2024_1746_MOESM7_ESM.xlsx]

## Sheet: Fig2abcd
Young Live cells (Cr cells/0.3 mL)	Control-1	Control-2	Control-3	Control-4	CS4-1	CS4-2	CS4-3	CS4-4	CS1-1	CS1-2	CS1-3	CS1-4		Old Live cells (Cr cells/mL)	Control-1	Control-2	Control-3	Control-4	CS4-1	CS4-2	CS4-3	CS4-4	CS1-1	CS1-2	CS1-3	CS1-4
0	15	12	13	22	20	13	16	21	23	14	22	12		0	14	15	15	9	11	13	9	8	7	6	13	7
2	17	13	19	31	28	16	18	28	22	15	24	14		2	17	14	16	13	11	8	9	8	7	5	12	7
4	27	25	26	60	54	27	35	46	27	15	27	14		4	20	15	19	25	15	13	11	9	8	5	8	8
6	37	31	45	110	94	45	52	79	28	16	34	19		6	42	19	33	59	29	22	17	11	8	5	29	10
8	57	45	75	119	139	68	87	130	42	28	48	33		8	68	21	51	110	55	41	32	15	9	5	32	21
10	79	90	121	162	159	136	140	177	71	56	101	58		10	130	32	87	164	103	89	64	30	10	6	69	43
12	105	111	121	159	145	136	144	147	93	77	124	90		12	130	41	111	157	121	103	79	49	18	4	71	63
14	125	142	156	147	150	160	145	150	145	147	144	131		14	120	72	138	153	151	170	102	103	21	4	121	107
16	145	132	159	131	156	144	137	136	116	138	129	122		16	124	100	149	156	136	155	123	124	38	3	117	120
18	143	130	144	121	138	141	140	133	112	137	123	124		18	118	135	130	132	135	157	150	135	53	4	131	152
20	139	145	140	114	136	137	138	130	121	118	122	122		20	117	130	130	128	138	152	146	132	65	4	135	129
22	127	124	123	114	122	120	131	131	126	120	116	123		22	126	112	124	125	143	173	148	135	92	3	145	116
24	127	120	119	118	113	122	131	124	122	99	104	110		24	106	132	120	127	132	145	140	130	78	2	128	125
28	124	117	115	121	113	119	118	118	108	93	104	100		28	127	130	121	114	124	172	133	144	4	2	111	107
Young Live cells (Cr cells/mL)	Control-1	Control-2	Control-3	Control-4	CS4-1	CS4-2	CS4-3	CS4-4	CS1-1	CS1-2	CS1-3	CS1-4		Old Live cells (Cr cells/mL)	Control-1	Control-2	Control-3	Control-4	CS4-1	CS4-2	CS4-3	CS4-4	CS1-1	CS1-2	CS1-3	CS1-4
0	50	40	43.3333	73.3333	66.6667	43.3333	53.3333	70	76.6667	46.6667	73.3333	40		0	46.6667	50	50	30	36.6667	43.3333	30	26.6667	23.3333	20	43.3333	23.3333
2	56.6667	43.3333	63.3333	103.333	93.3333	53.3333	60	93.3333	73.3333	50	80	46.6667		2	56.6667	46.6667	53.3333	43.3333	36.6667	26.6667	30	26.6667	23.3333	16.6667	40	23.3333
4	90	83.3333	86.6667	200	180	90	116.667	153.333	90	50	90	46.6667		4	66.6667	50	63.3333	83.3333	50	43.3333	36.6667	30	26.6667	16.6667	26.6667	26.6667
6	123.333	103.333	150	366.667	313.333	150	173.333	263.333	93.3333	53.3333	113.333	63.3333		6	140	63.3333	110	196.667	96.6667	73.3333	56.6667	36.6667	26.6667	16.6667	96.6667	33.3333
8	190	150	250	396.667	463.333	226.667	290	433.333	140	93.3333	160	110		8	226.667	70	170	366.667	183.333	136.667	106.667	50	30	16.6667	106.667	70
10	263.333	300	403.333	540	530	453.333	466.667	590	236.667	186.667	336.667	193.333		10	433.333	106.667	290	546.667	343.333	296.667	213.333	100	33.3333	20	230	143.333
12	350	370	403.333	530	483.333	453.333	480	490	310	256.667	413.333	300		12	433.333	136.667	370	523.333	403.333	343.333	263.333	163.333	60	13.3333	236.667	210
14	416.667	473.333	520	490	500	533.333	483.333	500	483.333	490	480	436.667		14	400	240	460	510	503.333	566.667	340	343.333	70	13.3333	403.333	356.667
16	483.333	440	530	436.667	520	480	456.667	453.333	386.667	460	430	406.667		16	413.333	333.333	496.667	520	453.333	516.667	410	413.333	126.667	10	390	400
18	476.667	433.333	480	403.333	460	470	466.667	443.333	373.333	456.667	410	413.333		18	393.333	450	433.333	440	450	523.333	500	450	176.667	13.3333	436.667	506.667
20	463.333	483.333	466.667	380	453.333	456.667	460	433.333	403.333	393.333	406.667	406.667		20	390	433.333	433.333	426.667	460	506.667	486.667	440	216.667	13.3333	450	430
22	423.333	413.333	410	380	406.667	400	436.667	436.667	420	400	386.667	410		22	420	373.333	413.333	416.667	476.667	576.667	493.333	450	306.667	10	483.333	386.667
24	423.333	400	396.667	393.333	376.667	406.667	436.667	413.333	406.667	330	346.667	366.667		24	353.333	440	400	423.333	440	483.333	466.667	433.333	260	6.66667	426.667	416.667
28	413.333	390	383.333	403.333	376.667	396.667	393.333	393.333	360	310	346.667	333.333		28	423.333	433.333	403.333	380	413.333	573.333	443.333	480	13.3333	6.66667	370	356.667
Young EV cells	Control				CS4				CS1					Old EV cell %	Control				CS4				CS1
0	1	0	0	0	0	1	0	0	0	1	0	0		0	3	4	4	3	4	3	3	4	2	2	2	1
2	1	0	0	1	0	0	0	0	0	0	1	0		2	8	8	9	3	9	6	5	5	6	4	4	4
4	1	0	1	1	0	0	0	0	1	0	0	0		4	9	8	9	5	8	8	7	5	5	4	4	6
6	1	0	2	1	0	0	0	0	1	0	2	0		6	8	4	5	2	7	9	8	3	3	3	5	5
8	0	0	0	0	0	0	0	0	0	0	0	0		8	6	4	7	3	3	4	5	4	6	4	5	5
10	3	1	1	1	0	0	1	0	0	0	4	2		10	5	4	5	5	5	7	5	4	6	4	5	4
12	0	0	0	1	2	0	1	0	6	6	2	3		12	5	4	4	4	5	5	4	5	3	3	6	5
14	0	0	0	0	3	0	0	2	0	0	0	0		14	5	5	5	2	5	7	5	5	4	4	5	2
16	2	2	3	12	6	2	5	10	1	0	0	3		16	5	3	7	6	8	7	3	4	6	2	4	4
18	1	1	4	8	23	7	13	14	2	0	2	0		18	5	3	5	6	8	6	2	5	6	3	2	6
20	4	4	5	8	28	7	25	24	0	0	6	4		20	3	3	3	4	8	7	2	5	3	2	1	3
22	5	3	10	10	34	16	42	38	0	0	6	4		22	0	0	3	0	10	11	3	3	3	2	2	0
24	8	4	16	12	32	35	45	41	0	3	8	4		24	1	0	3	0	11	19	4	3	3	1	1	0
28	12	13	14	16	35	30	56	46	0	2	10	0		28	2	0	2	0	8	23	7	20	0	1	1	0
Young EV cell %	Control-1	Control-2	Control-3	Control-4	CS4-1	CS4-2	CS4-3	CS4-4	CS1-1	CS1-2	CS1-3	CS1-4		Old EV cell %	Control-1	Control-2	Control-3	Control-4	CS4-1	CS4-2	CS4-3	CS4-4	CS1-1	CS1-2	CS1-3	CS1-4
0	6.66667	0	0	0	0	7.69231	0	0	0	7.14286	0	0		0	21.4286	26.6667	26.6667	33.3333	36.3636	23.0769	33.3333	50	28.5714	33.3333	15.3846	14.2857
2	5.88235	0	0	3.22581	0	0	0	0	0	0	4.16667	0		2	47.0588	57.1429	56.25	23.0769	81.8182	75	55.5556	62.5	85.7143	80	33.3333	57.1429
4	3.7037	0	3.84615	1.66667	0	0	0	0	3.7037	0	0	0		4	45	53.3333	47.3684	20	53.3333	61.5385	63.6364	55.5556	62.5	80	50	75
6	2.7027	0	4.44444	0.909091	0	0	0	0	3.57143	0	5.88235	0		6	19.0476	21.0526	15.1515	3.38983	24.1379	40.9091	47.0588	27.2727	37.5	60	17.2414	50
8	0	0	0	0	0	0	0	0	0	0	0	0		8	8.82353	19.0476	13.7255	2.72727	5.45455	9.7561	15.625	26.6667	66.6667	80	15.625	23.8095
10	3.79747	1.11111	0.826446	0.617284	0	0	0.714286	0	0	0	3.9604	3.44828		10	3.84615	12.5	5.74713	3.04878	4.85437	7.86517	7.8125	13.3333	60	66.6667	7.24638	9.30233
12	0	0	0	0.628931	1.37931	0	0.694444	0	6.45161	7.79221	1.6129	3.33333		12	3.84615	9.7561	3.6036	2.54777	4.13223	4.85437	5.06329	10.2041	16.6667	75	8.4507	7.93651
14	0	0	0	0	2	0	0	1.33333	0	0	0	0		14	4.16667	6.94444	3.62319	1.30719	3.31126	4.11765	4.90196	4.85437	19.0476	100	4.13223	1.86916
16	1.37931	1.51515	1.88679	9.16031	3.84615	1.38889	3.64964	7.35294	0.862069	0	0	2.45902		16	4.03226	3	4.69799	3.84615	5.88235	4.51613	2.43902	3.22581	15.7895	66.6667	3.4188	3.33333
18	0.699301	0.769231	2.77778	6.61157	16.6667	4.96454	9.28571	10.5263	1.78571	0	1.62602	0		18	4.23729	2.22222	3.84615	4.54545	5.92593	3.82166	1.33333	3.7037	11.3208	75	1.52672	3.94737
20	2.8777	2.75862	3.57143	7.01754	20.5882	5.10949	18.1159	18.4615	0	0	4.91803	3.27869		20	2.5641	2.30769	2.30769	3.125	5.7971	4.60526	1.36986	3.78788	4.61538	50	0.740741	2.32558
22	3.93701	2.41935	8.13008	8.77193	27.8689	13.3333	32.0611	29.0076	0	0	5.17241	3.25203		22	0	0	2.41935	0	6.99301	6.35838	2.02703	2.22222	3.26087	66.6667	1.37931	0
24	6.29921	3.33333	13.4454	10.1695	28.3186	28.6885	34.3511	33.0645	0	3.0303	7.69231	3.63636		24	0.943396	0	2.5	0	8.33333	13.1034	2.85714	2.30769	3.84615	50	0.78125	0
28	9.67742	11.1111	12.1739	13.2231	30.9735	25.2101	47.4576	38.9831	0	2.15054	9.61538	0		28	1.5748	0	1.65289	0	6.45161	13.3721	5.26316	13.8889	0	50	0.900901	0
note:
x unit day
EV cell %= EV cells/live cells*100

## Sheet: Fig2f
	avg	std	cell counts	Norm factors	Norm Fluorescence intensity [a. u.]
Diatom 01	5.63779	0.9055	256	0.735632	7.66387
Diatom 02	8.07167	1.3109	348	1	8.07167
Diatom 03	5.16311	0.618337	248	0.712644	7.245
Diatom-CS1 01	83.6831	12.1968	348	1	83.6831
Diatom-CS1 02	44.4515	4.43002	236	0.678161	65.5471
Diatom-CS1 03	19.8473	1.95733	120	0.344828	57.5572

## Sheet: Fig2h
Fluorescence intensity [a. u.]
Replicates	Cell	EV
1	606.451	3029.83
2	222.584	3486.65
3	194.109	5528.41
4	145.745	2711.43
5	162.701	1643.61
6	139.402	2094.84
7	324.111	1972.82
