# Supplementary material for: Bacteria modulate microalgal aging physiology through the induction of extracellular vesicle production to remove harmful metabolites
Source: Nat Microbiol. 2024 Aug 14;9(9):2356–68. doi: 10.1038/s41564-024-01746-2 (PMC11371645; doi:10.1038/s41564-024-01746-2)
Supplement: Supplementary file 8 — Data. [file 41564_2024_1746_MOESM8_ESM.xlsx]

## Sheet: fig3abcd
Live cells/0.2mL	Young												Old
	control-1	control-2	control-3	control-4	CS4-1	CS4-2	CS4-3	CS4-4	CS1-1	CS1-2	CS1-3	CS1-4	control-1	control-2	control-3	control-4	CS4-1	CS4-2	CS4-3	CS4-4	CS1-1	CS1-2	CS1-3	CS1-4
0	24	26	24	48	30	33	42	35	39	25	37	35	14	18	11	15	20	13	20	13	13	20	10	18
1	28	36	34	67	38	47	53	48	41	35	38	39	15	21	11	16	21	16	23	15	12	21	12	21
2	48	53	44	94	54	65	74	66	36	39	43	40	15	25	15	21	22	15	19	12	13	20	11	18
3
4	84	92	79	116	77	92	102	94	44	34	36	36	30	54	30	32	18	15	16	13	10	19	12	18
5	77	96	85	123	91	97	103	104	40	33	34	38	31	70	34	37	20	16	17	14	12	14	10	15
6	75	100	83	120	81	92	108	98	44	32	37	38	32	68	40	52	19	15	16	12	12	14	9	13
Live cells/mL	Young												Old
	control-1	control-2	control-3	control-4	CS4-1	CS4-2	CS4-3	CS4-4	CS1-1	CS1-2	CS1-3	CS1-4	control-1	control-2	control-3	control-4	CS4-1	CS4-2	CS4-3	CS4-4	CS1-1	CS1-2	CS1-3	CS1-4
0	120	130	120	240	150	165	210	175	195	125	185	175	70	90	55	75	100	65	100	65	65	100	50	90
1	140	180	170	335	190	235	265	240	205	175	190	195	75	105	55	80	105	80	115	75	60	105	60	105
2	240	265	220	470	270	325	370	330	180	195	215	200	75	125	75	105	110	75	95	60	65	100	55	90
3
4	420	460	395	580	385	460	510	470	220	170	180	180	150	270	150	160	90	75	80	65	50	95	60	90
5	385	480	425	615	455	485	515	520	200	165	170	190	155	350	170	185	100	80	85	70	60	70	50	75
6	375	500	415	600	405	460	540	490	220	160	185	190	160	340	200	260	95	75	80	60	60	70	45	65
EV cells/0.2 mL	Young												Old
	control-1	control-2	control-3	control-4	CS4-1	CS4-2	CS4-3	CS4-4	CS1-1	CS1-2	CS1-3	CS1-4	control-1	control-2	control-3	control-4	CS4-1	CS4-2	CS4-3	CS4-4	CS1-1	CS1-2	CS1-3	CS1-4
0	0	0	0	0	0	0	0	0	0	0	0	0	0	0	1	0	2	1	1	1	1	1	1	1
1	1	2	2	2	3	1	2	2	3	6	3	5	2	7	3	7	9	6	10	7	5	9	9	7
2	1	2	2	0	1	1	3	1	11	10	13	12	3	4	3	5	11	7	11	7	9	13	9	10
3
4	3	3	2	1	2	2	2	1	17	21	23	20	5	13	7	7	12	10	15	11	10	17	9	16
5	2	1	1	2	1	1	2	2	29	25	23	23	4	6	3	5	11	12	8	13	12	14	10	14
6	2	1	2	2	2	2	5	2	31	22	21	20	4	7	3	5	13	13	9	12	12	14	9	13
EV cells %	Young												Old
	control				CS4				CS1				control-1	control-2	control-3	control-4	CS4-1	CS4-2	CS4-3	CS4-4	CS1-1	CS1-2	CS1-3	CS1-4
0	control-1	control-2	control-3	control-4	CS4-1	CS4-2	CS4-3	CS4-4	CS1-1	CS1-2	CS1-3	CS1-4	0	0	9.09091	0	10	7.69231	5	7.69231	7.69231	5	10	5.55556
1	3.57143	5.55556	5.88235	2.98507	7.89474	2.12766	3.77358	4.16667	7.31707	17.1429	7.89474	12.8205	13.3333	33.3333	27.2727	43.75	42.8571	37.5	43.4783	46.6667	41.6667	42.8571	75	33.3333
2	2.08333	3.77358	4.54545	0	1.85185	1.53846	4.05405	1.51515	30.5556	25.641	30.2326	30	20	16	20	23.8095	50	46.6667	57.8947	58.3333	69.2308	65	81.8182	55.5556
3
4	3.57143	3.26087	2.53165	0.862069	2.5974	2.17391	1.96078	1.06383	38.6364	61.7647	63.8889	55.5556	16.6667	24.0741	23.3333	21.875	66.6667	66.6667	93.75	84.6154	100	89.4737	75	88.8889
5	2.5974	1.04167	1.17647	1.62602	1.0989	1.03093	1.94175	1.92308	72.5	75.7576	67.6471	60.5263	12.9032	8.57143	8.82353	13.5135	55	75	47.0588	92.8571	100	100	100	93.3333
6	2.66667	1	2.40964	1.66667	2.46914	2.17391	4.62963	2.04082	70.4545	68.75	56.7568	52.6316	12.5	10.2941	7.5	9.61538	68.4211	86.6667	56.25	100	100	100	100	100

## Sheet: Fig3e
Names	total	elements
Old Ctrl/Young Ctrl Young CS1/Young Ctrl Young CS4/Young Ctrl	252	C9 H11 Cl O2 P2
		11-Nitro-1-undecene
		C2 H Cl4 O4 P3 S5
		C16 H22 N6 S
		C14 H27 N O2
		158.959
		C15 H27 N O5
		C4 H11 N3 O5
		C H2 Cl3 O9 P S5
		C6 H14 O4
		82.0074
		C2 H2 Br Cl N4 P2 S5
		272.942
		128.013
		C25 H41 Cl O9
		139.896
		307.286
		409.691
		141
		Hexadecanamide
		99.9734
		351.733
		151.029
		C4 H5 Cl3 N8 O2 P2
		99.5405
		C3 H6 N2 O5
		C H4 N2 P2
		ACPC
		110.002
		127.01
		C9 H15 N7
		127.012
		163.847
		C9 H13 Cl3 O2 P2
		C15 H33 N3 O5
		141.996
		227.973
		C4 H10 N2 O S4
		111.933
		137.899
		96.96
		82.0302
		83.9511
		83.0041
		C17 H37 N3 O5
		C22 H38 N2 O11
		128.015
		Cyclohexylamine
		295.25
		101.015
		C10 H7 Cl2 N O4 S
		677.515
		116.983
		TEP
		C16 H31 N O
		Nootkatone
		C22 H46 N4 O8
		279.837
		212.14
		C16 H27 N7 O
		C2 H6 N2 O2 P2
		327.741
		Phenol, 2-(3,7-dimethylocta-2,6-dienyl)-
		82.0314
		119.016
		95.9323
		197.007
		104.946
		467.65
		L-Pyroglutamic acid
		C6 H10 Cl2 N2 O4 P2
		(+)-castanospermine
		C4 H7 N3 O P2
		793.432
		102.045
		C8 H2 Cl4 O3 S3
		267.811
		C H2 N6 O7 S3
		C3 H Br2 Cl4 N4 P S2
		C3 H8 N2 O6
		leu-gln
		81.5286
		Pyroglutamic acid
		219.135
		142.032
		213.847
		239.992
		255.813
		17?-Hydroxy-androstano[3,2-c]isoxazole
		109.998
		175.86
		210.956
		143.922
		165.844
		129.001
		545.606
		82.5286
		C11 H18 N2 O4
		C H2 Br Cl4 N2 O P3
		C3 H6 N2 O3 P2
		264.243
		C7 H7 Cl N5 O2 P
		2-oxa-4-azatetracyclo[6.3.1.1~6,10~.0~1,5~]tridecan-3-one
		C2 H N2 O4 P
		C37 H74 Br N5 S
		C15 H25 N5 O
		2,3,4,5-tetrahydrodipicolinic acid
		274.967
		95.9378
		295.887
		431.686
		198.034
		C43 H90 N4 O11 P2
		C5 H11 Cl N P
		105.967
		4-Hydroxyprolyllysine
		C4 H8 Cl2 N4 O5
		81.5299
		296.253
		124.977
		Aceglutamide
		603.564
		C49 H102 N4 O14 P2
		C H Cl3 O4 P2 S4
		C13 H23 N7
		C4 H8 N6 O2
		153.891
		C4 H10 N2 O8
		lentiginosine
		129.001
		C4 H11 N6 P3
		Gabapentin
		109
		C2 H2 N8 O
		213.905
		C6 H11 N2 O P S
		tyr-gln
		213.171
		N-[(2S)-2-Hydroxypropanoyl]-L-leucine
		C3 H Br2 Cl3 O6 S
		163.057
		C3 H7 Cl N2 O P2 S
		Ethephon
		214.986
		C8 H14 N O2 P
		235.816
		429.689
		177.893
		254.931
		487.647
		Arsenic acid
		C2 H2 N O11 P
		90.535
		C H3 N3 P2
		C2 H4 N3 O8 P
		Octahydrocoumarin
		C2 H3 Cl N3 O5 P
		C13 H37 N9 O2 S2
		167.841
		119.072
		C10 H17 N7
		C2 H2 N4 O11 S
		151.894
		C2 H5 N2 O P3 S
		C24 H23 N O4
		Oleamide
		1-Oxo-1,2,4-butanetricarboxylic acid
		C15 H33 N3 O6
		97.9351
		C7 H11 N4 O6 P S
		81.0053
		C12 H7 N
		4-Hydroxy-2,5-dimethyl-3-vinyl-5-hexen-2-yl acetate
		C3 H7 N2 P3 S
		NP-001134
		145.973
		7,9-Dimethyl-4,13-dioxo-3,14-dioxa-5,12-diazahexadecane-1,16-diyl bis(2-methylacrylate)
		MFCD00674434
		C3 H6 N3 O2 P
		C2 H4 N2 O15
		C25 H48 O11 S
		Trifluoroacetic acid
		C2 H2 N2 P2
		Cyprodenate
		Betaine
		154.098
		octadec-9-ynoic acid
		C14 H22 O4
		vinylglycine
		C H N2 O P
		C21 H35 N O8
		C8 H9 Cl3 O10 P2 S2
		C27 H38 N4 O7
		C31 H57 N O6
		C5 H3 N S
		Piperidione
		C7 H11 Cl N4 O4 S
		MFCD00025555
		99.0171
		C3 H2 N8
		179.985
		1-Tetradecylamine
		C6 H2 N4 O
		C26 H36 N4 O5
		81.0066
		L-Glutamic acid
		100.018
		C7 H3 Cl N4 O7 S
		140.949
		98.9725
		D-(-)-Glutamine
		101.006
		C2 H Br Cl2
		L-(+)-Aspartic acid
		168.051
		Cannabicitran
		86.9861
		C15 H29 N O2
		339.792
		240.992
		313.772
		C14 H31 N O
		349.736
		C2 H6 N2 O P2
		C54 H93 N4 O10 P
		257.963
		Leucylasparagine
		171.125
		2-methylbutyrylcarnitine
		253.816
		hydroxyacetone phosphate
		L-(-)-Asparagine
		17?-Methyl-androstan-3-hydroxyimine-17?-ol
		C54 H84 N6 O8
		113.93
		1-O-Arsonopentofuranose
		C5 H5 Cl3 N2 O13 S
		102.948
		C12 H23 N O2
		120.959
		oxiracetam
		117.028
		DL-Citrulline
		C4 H5 N3 P2
		212.954
		C4 H9 Br Cl3 N6 O5 P
		C H2 Br3 Cl N4 S2
		158.928
		(Hydroxyethyl)methacrylate
		139.999
		C15 H29 N O2 S
		130.92
Old Ctrl/Young Ctrl Young CS1/Young Ctrl	62	Piracetam
		C3 H4 N6 S
		C4 H2 N3 P
		C22 H44 N7 O5 P
		C38 H51 N3 O2
		C3 H4 N2 O5 S
		Acetophenone
		235.848
		323.28
		C4 H7 Cl N5 O3 P S
		3-Methyl-1-(trimethylsilyl)-1H-indole
		152.083
		127.941
		DL-Glutamine
		C26 H48 N2 O6
		83.9506
		N-Benzylformamide
		657.413
		145.022
		L-(-)-Methionine
		C23 H36 Br N6 O2 P
		3-Methylsulfolene
		85.9854
		227.223
		C4 H11 N7 O3 S3
		C10 H2 Cl3 N6 P
		C H3 Cl N8 O2 S
		208.844
		3-Sulfamoylalanine
		C3 H8 N9 O3 P
		253.239
		C4 H7 N7
		Eicosapentaenoic acid
		4-Hydroxybenzaldehyde
		206.847
		N-(tert-Butoxycarbonyl)-L-leucine
		657.413
		PEG n6
		134.038
		Leu-Leu
		C H2 Cl N6 O3 P
		Benzenol
		657.413
		C8 H22 N4 O5 P2
		2-[(5Z)-5-tetradecenyl]cyclobutanone
		C5 H8 Cl3 O P3 S5
		280.259
		C7 H6
		L-Tyrosine
		2-Methylthiazolidine
		N-Methyl-2-pyrrolidone
		407.694
		vinyl sulfide
		C18 H44 N7 O9 P
		C7 H6 Cl N7 O
		C4 H4 Cl2 N2 O S5
		253.238
		127.941
		2,3-Octadiene-5,7-diyn-1-ol
		3-(3,4-dihydroxyphenyl)propanoic acid
		112.955
		propionylcarnitine
Old Ctrl/Young Ctrl Young CS4/Young Ctrl	140	C4 H2 Br Cl4 O6 P3 S5
		C4 H3 Br2 Cl3 O S
		491.674
		C3 H5 N2 P S3
		443.684
		C4 H7 Cl N2 O6 S
		C4 H2 Br2 Cl N2 P3 S5
		193.887
		C3 H4 Br Cl3 O2
		C4 H Br Cl3 O5 P3 S3
		C4 H5 Cl2 N3 O S
		385.725
		C8 H19 O3 P3
		C4 H2 Cl2 P2 S
		C2 H Cl4 O P3 S
		Itaconic acid
		525.609
		C H Br3 Cl3 N2 O9 P
		139.882
		C7 H5 Cl4 P S2
		C4 H7 Cl2 N3 O2 S
		2-[(3S)-1-(Cyclohexylmethyl)-3-pyrrolidinyl]-5-(1-methyl-1H-imidazol-5-yl)-1,3,4-oxadiazole
		245.816
		C2 H5 Cl2 N2 O P3 S
		791.436
		C H3 Cl2 N2 P3 S3
		Val-Leu
		231.822
		C3 H6 Br2 P2 S5
		214.009
		291.777
		120.954
		Citric acid
		C3 H3 Br2 O3 P3 S4
		C3 H3 Cl N2 O3 P2 S2
		155.913
		C5 H Cl O4 S2
		C5 H6 Br2 Cl3 N2 P S2
		C5 H9 Cl3 N4 P2
		C39 H42 N8 O4 P2
		C3 H9 N O8 S
		105.967
		139.928
		C2 H Cl4 N2 O P S
		C2 H3 Cl N2 O7 P2
		233.819
		(1E)-4-Oxo-1-butene-1,2,4-tricarboxylic acid
		197.855
		503.64
		C H4 Cl N2 O3 P S3
		447.678
		C22 H46 N7 O5 P
		619.557
		C7 H2 Cl3 O P3 S3
		241.851
		217.944
		C6 H11 N O7
		195.006
		C3 H5 Cl4 O P3 S
		166.96
		C3 H2 Cl3 N2 P3 S3
		621.553
		C2 H3 N4 O6 P S4
		C5 H Br2 Cl3 N2 S
		C H2 Br3 Cl2 N6 P S2
		C2 H2 N3 O5 P
		C24 H44 N4 O4
		C6 H5 O12 P3 S3
		C7 H3 O P S4
		C H2 Br2 Cl2 N2 O P2
		263.937
		303.775
		119.016
		C2 H6 Br Cl3 N2 P2 S
		445.681
		C3 H2 Br Cl O2
		C4 H N P2 S
		C5 H2 Cl P3 S
		C3 H4 Cl3 N2 O P3
		Cyclo(leucylleucine)
		327.767
		C2 H O15 P S2
		561.598
		C3 H5 Cl N O8 P S
		559.601
		C8 H Cl3 N8 O4
		C2 H2 Br2 Cl4 N4 P2
		207.884
		C H4 Cl O2 P S2
		C H4 Br2 N2 O3 S2
		C6 H4 Cl2 O3 P2 S4
		5-Hydroxy-2-furoic acid
		423.686
		1-(hexadec-1-enyl)-2-hexadecanoyl-sn-glycero-3-phosphoethanolamine
		C4 H Cl2 O4 P S5
		C2 H2 Br Cl3 O S2
		C10 H2 O5
		C2 H3 Cl2 N2 P S5
		433.715
		C3 H8 N2 O12
		C H Cl2 N2 O2 P S
		C4 H Br Cl3 O P S
		NP-004768
		3-Aminopropyl hydrogen sulfate
		C6 H2 Cl2 O2 S
		537.606
		C H3 Br Cl N2 O2 P
		209.852
		124.979
		Cortisol
		Sulfuric acid
		C3 H2 N2 O3 P2 S2
		243.848
		C5 H4 Br Cl4 O3 P S
		211.85
		C3 H2 Br2 Cl2 N2 S
		C6 H10 N4 O3
		247.814
		C3 H3 Cl4 O4 P3 S3
		2-Furoic acid
		C4 H10 Cl N3 O P2 S
		C3 H O2 P
		arg-leu
		mebutamate
		679.512
		C4 H Br O P2 S5
		179.034
		C4 H5 Br Cl3 P S
		C H4 N2 O10 P2
		363.731
		795.429
		C16 H29 N O4
		539.604
		155.926
		C5 H2 Cl O3 P S2
		C36 H66 N6 O6
		C2 H Br N2 O2 P2 S
		C2 H5 Cl2 O3 P S5
		C6 H2 Br Cl3 P2 S5
		C6 H2 O3 S3
Young CS1/Young Ctrl Young CS4/Young Ctrl	390	4-[(1E)-1-{4-[2-(Methylamino)ethoxy]phenyl}-2-phenyl-1-buten-1-yl]phenyl hydrogen sulfate
		Ethopabate
		5-(6-hydroxy-6-methyloctyl)-2,5-dihydrofuran-2-one
		C21 H38 N6 O4
		C14 H27 N O
		158.109
		Valine
		C7 H22 Cl N10 O3 P
		C5 H8 Cl N4 P S3
		Tranexamic acid
		C7 H17 N3 O4
		C H2 Br Cl O2 S2
		C4 H7 N3 O4 S
		2,5-di-tert-Butylhydroquinone
		C21 H31 N7 O4
		90.0465
		(6S,7R)-2-Azaspiro[5.5]undecan-7-ol
		C6 H15 N3 O4
		C16 H32 Cl P3
		C22 H49 O7 P3 S
		5'-S-Methyl-5'-thioadenosine
		C15 H26 N2 O8
		Palmitelaidic acid
		Valpromide
		C23 H52 N4 O6
		8-Amino-7-oxononanoic acid
		Stearoyl Ethanolamide
		117.057
		C11 H25 N O2
		Tramadol N-Oxide
		C5 H16 N3 O P S2
		3,5-di-tert-Butyl-4-hydroxybenzyl alcohol
		212.16
		277.238
		2,4-dihydroxyheptadec-16-enyl acetate
		(2E,6E)-farnesyl monophosphate
		C3 H10 N5 P3 S
		Atagabalin
		C10 H23 N O
		C11 H24 N5 O2 P
		477.629
		N-lauroylglycine
		C20 H33 N5 O
		C15 H26 Cl N O4
		(2Z)-3-methyl-5-(1,2,5,5-tetramethyl-7-oxo-1,2,3,4,4a,5,6,7-octahydronaphthalen-1-yl)pent-2-enoic acid
		Indane
		C31 H32 N10 O4
		(2E,4Z)-Heptadienal
		C4 H11 N O7
		202.128
		Pivagabine
		213.171
		C12 H23 N2 O P S
		C31 H44 N4 O7
		N-methylproline
		134.038
		C11 H25 N O
		296.253
		C5 H8 N O2 P S
		C25 H43 N4 O6 P
		Stachydrine
		gepefrine
		6-(4-methoxyphenyl)pyrimidine-2,4-diamine
		C27 H45 N3 O8
		591.549
		4-({[2-(2-oxo-1-imidazolidinyl)ethyl]imino}methyl)benzonitrile
		131.093
		C11 H25 N7 S
		C7 H12 Cl N4 P S
		209.103
		C17 H37 N2 O P3
		3beta-Fluoro-5beta-pregnan-20-one
		Uracil
		C7 H11 Cl N8 O S4
		1-(3-Furyl)-1,4-pentanediol
		C6 H8
		C18 H31 N O
		5-Pentyl-2(5H)-furanone
		.alpha.-Aminoadipic acid
		C29 H51 N O2 P2
		C12 H9 N4 O P
		Acetanilide
		4955
		194.112
		3422
		N'-Allyl-N-(2-cyanoethyl)-N-cyclohexylthiourea
		172.035
		Succinylacetone
		D-(+)-Proline
		C11 H22 Cl N O2
		230.159
		6-[(1Z)-1-Propen-1-yl]-2,3,4,5-tetrahydropyridine
		134.072
		C43 H69 N6 O9 P3
		LATIFOLICININ C ACID
		583.567
		169.146
		C10 H23 N
		Acetyl-L-methionine
		188.123
		2-Ethyltoluene
		C26 H48 O11
		C31 H54 N O2 P3
		COSMENE
		593.546
		C8 H8 Cl N5 S3
		C H3 N7 O2 S
		C12 H30 N O P3
		acetic acid geranyl ester
		C24 H46 O11
		225.209
		N,N-Dimethyldecylamine N-oxide
		3-[(1S)-2-Cyclohexen-1-yl]-L-alanine
		C15 H19 N4 P
		C5 H13 N7
		RI2735000
		Ethylbenzene
		1-Isopropenyl-3-isopropylbenzene
		C3 H3 Cl N7 O3 P
		val-arg
		3721
		3,7,15-Trihydroxy-12,13-epoxytrichothec-9-en-8-one
		C19 H39 N4 O P3
		C8 H16 N6 O2
		Valerophenone
		C8 H16 N2 O2
		106.078
		C11 H23 N O
		Bis(4-ethylbenzylidene)sorbitol
		C7 H12
		ARECOLINE
		C28 H54 N2 O16
		9-Oxononanoic acid
		Adenine
		C10 H27 N6 P3
		C3 H5 N7
		C23 H37 N3 O6
		C20 H37 N O3 S
		Decanamide
		C13 H24 N2 O4
		2514
		C32 H58 O16
		C28 H42 O2 S3
		bendiocarb
		C4 H6 Cl N7 O2
		C16 H28 Cl N O4
		155.102
		C17 H33 N O
		122.933
		Elaeokanine C
		C H3 Cl N2 O18
		3-Methyl-5-[(1Z)-3-methyl-1,3-butadien-1-yl]dihydro-2(3H)-furanone
		C27 H46 N4 O7
		C12 H32 N5 P
		12-Aminododecanoic acid
		C8 H13 N7 O
		alpha-methylstyrene
		C10 H22 O4
		C28 H51 N O6
		Isopropyl catechol
		2,4-dihydroxyheptadec-16-en-1-yl acetate
		1-p-Menthene-8-thiol
		C21 H37 N9 O4
		Levalbuterol
		C39 H49 N O
		C14 H32 N8 O3
		135.052
		5385682
		165.942
		(2E,6Z)-N-Cyclopropyl-2,6-nonadienamide
		NP-002855
		C14 H29 N7 O
		C14 H29 N O2
		(7E)-7-Nonene-3,5-diyn-1-ol
		169.058
		C6 H N3 O4
		C4 H5 N O
		3-Allylcyclohexene
		C12 H25 N O3
		n-Amylbenzene
		C6 H10 N6 O4
		Viloxazine
		89.9694
		112.002
		Phenobarbital-d5
		Triethylene glycol monomethyl ether
		C H4 O9
		C11 H21 O10 P3
		C8 H13 N4 O2 P S
		C15 H31 N3 O9
		5-Isopropyl-2-methyl-2-cyclohexen-1-one
		141.115
		257.198
		2-Hexyl-5-methyl-3(2H)-furanone
		SL3675000
		129.957
		6-Hydroxy-1-(hydroxymethyl)-5-{2-[(4-methoxybenzyl)amino]-2-oxoethyl}-1,4a-dimethyldecahydro-2-naphthalenyl propylcarbamate
		C13 H27 N O
		g-Butyrobetaine
		C15 H21 P
		C20 H37 N7 O5
		4-Ethylbenzaldehyde
		C31 H57 Cl O14
		C16 H34 N8
		1-[(9Z)-hexadecenoyl]-sn-glycero-3-phosphocholine
		C6 H4 Cl4 N6 O8 P2 S2
		187.079
		197.141
		213.172
		C17 H32 N2 O4
		4329
		C18 H33 N O3
		C13 H16 Cl2 O S
		C3 H5 N2 P S
		S-Adenosylhomocysteine
		L-alpha-Glycerylphosphorylcholine
		C4 H8 N10
		C15 H33 N O
		methyprylon
		C2 H N8 O P3 S
		(+)-[6]-Gingerol
		C19 H38 N2 O7
		Lauramide
		Bamethan
		Docosahexaenoic Acid
		C4 H6 N2 O4 P2
		N,N'-Dicyclohexylurea
		C6 H O7 P
		C16 H18 O2 S
		C H2 Br2 O2 S3
		280.258
		219.107
		C15 H34 N4 O7
		157.108
		C11 H19 N O2
		C6 H15 N3 O5
		3,5-Dioxooctanedioic acid
		Dodecylamine
		C4 H2 Cl2 N2 O18 P2
		(2E,4E)-N-(2-methylpropyl)dodeca-2,4-dienamide
		C2 H2 Cl N7 O2
		1872050
		C H N6 O7 P S
		3360
		N-Nonanoylglycine
		217.128
		195.087
		781.434
		meprobamate
		Cinnamic acid
		C4 H9 Cl N10
		2-Amino-9-(2-deoxypentofuranosyl)-3,9-dihydro-6H-purin-6-one
		THREONIC ACID, L-
		C19 H31 N O8
		Toluene
		C37 H67 N6 O2 P
		172.128
		109.097
		C11 H19 N5 O4
		Octodrine
		N-Methylisopelletierine
		C14 H25 N O2
		4-Ethylguaiacol
		C12 H26 O6
		C5 H8 Cl N3 O6
		Mexiletine
		C12 H27 N O3
		C9 H13 Cl N2 O6
		Phenmetrazine
		Isopropylmalate
		109.097
		231.143
		C15 H29 N5 O3
		115.996
		C19 H38 N2 O3
		C18 H33 N7
		C8 H9 N
		C10 H8 N2 O7
		C14 H35 N5 P2 S
		88.5376
		C3 H8 N7 O2 P
		C17 H32 N2 O6
		Leu-Val
		C14 H32 N5 O3 P S
		Capryloylglycine
		C H4 Cl N7 O2 S
		C5 H11 Cl3 N2 O3 S
		C6 H12 N P S
		2-Cyclopenten-1-one, 4-hydroxy-3-methyl-2-(2-pentenyl)-
		295.25
		283.199
		N-(9-oxodecyl)acetamide
		225.172
		2-Hexenoylcarnitine
		Hypoxanthin
		C11 H19 N
		C25 H47 N O12
		C9 H21 N3 O5
		C6 H17 O P3
		187.863
		C14 H29 N3 P2
		L-Phenylalanine
		C8 H6
		N,N-Diisopropylethylamine (DIPEA)
		N-Acetyl-D-alloisoleucine
		2740
		N-Acetylvaline
		10-HDA
		3-Tropanol
		met-gln
		4-Vinylcyclohexene
		C10 H27 N7 O
		C4 H5 N7 O2
		(+)-Allopumiliotoxin 267A
		LysoPC(18:4(6Z,9Z,12Z,15Z))
		C13 H29 N O
		C18 H32 N2 O5
		1,3,5-Heptatriene
		C10 H23 N O2
		535.588
		C16 H22 N P
		C10 H21 N5 O P2 S2
		C12 H27 N O2
		241.239
		UNII:6S7S02945H
		C13 H23 N O2
		Lysylvaline
		C18 H36 Cl N O2
		Trimethylsilyl nonanoate
		154.098
		C7 H12 N2 O2
		295.25
		267.218
		Reduced Glutathione
		C15 H27 N O2
		Triethylene glycol monobutyl ether
		N-Undecanoylglycine
		C11 H22 Cl N O
		Sedanolide
		C6 H9 N7
		C20 H34 N6 O3
		227.187
		2-Butyl-6-methoxyphenol
		130.046
		2-morpholinoacetic acid
		C13 H29 N O2
		C9 H8 Cl2 N O6 P
		N-Tridecanoylglycine
		213.172
		C16 H29 N7 O
		C H4 N6 S
		303.753
		(2E,6Z)-Nona-2,6-dienal
		Amantadine
		Bemegride
		Myristamide
		Benserazide
		(2S)-2-Amino-8-oxodecanoic acid
		220.853
		C18 H31 N O2
		C4 H5 Cl N P3 S
		N-Acetylleucylleucine
		183.161
		110.072
		C13 H36 N7 O4 P3
		295.25
		DL-Arginine
		C5 H8 Cl4 N4 O6 P2
		C3 H9 Cl N2 O13
		C32 H45 N3 O6
		171.125
		C23 H6 N2 O6
		C25 H44 O8
		C13 H20 N3 P S
		C8 H18 N4 O3 P2
		C10 H22 O5
		C15 H31 N O
		C36 H70 N2 O8
		145.108
		C9 H24 N O P3
		Spiroxamine
		255.218
		C26 H51 N O6
		cis-6-Dodecen-4-olide
		C10 H21 N O5
		Drofenine
		Imagabalin
		CY9070000
		213.172
		197.141
Old Ctrl/Young Ctrl	137	C H4 N4 O3 P2
		C17 H40 N8 O4 P2
		605.231
		C8 H15 N5 O5
		C38 H54 N6 O4
		C15 H28 N6 O3
		C2 H Cl2 N4 P S2
		C9 H6 Cl3 O3 P S
		C5 H6 Cl2 N4 O2 S
		C5 H4 Cl O7 P S3
		C2 H6 N2 O7 S
		C26 H42 N4 O7 S
		C5 H5 Br N2 O4
		C24 H39 N5 O8
		C31 H52 N O9 P
		243.88
		156.918
		229.166
		C7 H10 Cl N3 O5
		811.403
		C3 H Br Cl3 N2 O P3 S5
		L-(-)-Threonine
		C23 H38 N10 O5
		160.963
		C20 H43 N
		C H3 Br N O2 P S2
		C22 H47 N O9 P2
		C3 H5 O8 P
		C4 H2 Cl O3 P3 S4
		C26 H41 N3 O6
		163.913
		C35 H30 N4 O6
		273.828
		C27 H50 N6 O12
		132.92
		C27 H46 O4 P2 S
		C3 H Cl4 O9 P S5
		C20 H44 N7 O5 P
		C4 H2 Br2 Cl O5 P3 S5
		C26 H46 N7 O5 P
		C21 H40 N9 O6 P
		253.909
		MI5550000
		C5 H13 N O7
		C H3 Cl4 N2 O2 P S
		C22 H50 Cl N5 O6 P2
		C5 H13 O3 P3
		C3 H5 Cl2 N2 P S4
		C19 H32 O5
		afegostat
		C3 H7 N3 P2 S
		C45 H82 N O8 P S
		C10 H4 Cl N4 P3 S4
		C H Cl3 O P2
		C H N6 O3 P
		C2 H5 Cl P2 S3
		C26 H42 N7 O5 P
		C41 H67 N O10
		glu-leu
		C3 H7 Cl2 O8 P
		L-alpha-lysophosphatidylcholine
		207.98
		NP-015723
		C H3 Cl3 O5 P2 S
		C4 H14 N6 O10
		147.97
		NP-004917
		C H2 N8 O2 S
		C5 H Cl3 S
		C23 H40 N7 O5 P
		N-(5-acetamidopentyl)acetamide
		C6 H4 Cl O6 P S4
		C21 H43 N7 O7
		C H3 O2 P S2
		C2 H N O5 S
		C4 H3 Cl O4 P2 S2
		C3 H4 N3 O P
		C29 H50 N O9 P
		C2 H4 Cl2 N2 O2 S
		2,4-dihydroxyheptadec-16-ynyl acetate
		149.957
		C2 H2 Br Cl2 N2 P
		C6 H8 Cl2 N4 O S
		C7 H13 N O7
		242.765
		C3 H6 N2 O3 P2 S
		C17 H44 N5 O6 P3
		2,5-Furandicarboxylic acid
		C4 H4 Cl N2 O P3 S3
		C31 H28 N10 O4
		C37 H58 N2 O8
		155.926
		521.247
		237.845
		C16 H42 N10 O6 P2
		C3 H2 N3 P
		C11 H8 N3 O4 P
		C H3 N O5
		244.762
		C15 H30 N2 O S4
		C2 H5 Cl N2 O6 S4
		(Z)-2-Butene-1,2,3-tricarboxylic acid
		C32 H56 O16
		C9 H5 O P3 S5
		C20 H49 N4 O4 P3
		C H3 Cl N6 O3 S
		C H3 Cl3 N O5 P
		C25 H55 N4 O P3
		(4R,5S,6S,7R,9R,11E,13E,15S,16R)-16-Ethyl-4-hydroxy-5,9,13,15-tetramethyl-2,10-dioxo-7-(2-oxoethyl)oxacyclohexadeca-11,13-dien-6-yl 3,4,6-trideoxy-3-(dimethylamino)-beta-D-xylo-hexopyranoside
		C4 H2 Cl2 O6 P2 S2
		161.943
		2-[(2E)-3,7-Dimethyl-2,6-octadien-1-yl]-5-hydroxy-6-methoxy-3-methyl-1,4-benzoquinone
		C3 H5 Cl N O9 P
		C3 H2 Cl N2 O P3
		158.915
		C23 H38 N10 O5 P2
		157.951
		NP-001445
		C36 H48 N6 O
		C38 H52 N6 O3
		C3 H3 Cl3 N2 O2 P2
		(2R)-3-sulfopropanediol
		1-(3,4-Dimethoxyphenyl)-5-hydroxy-3-decanone
		140.929
		C6 H Cl2 P3
		C39 H56 N2 O8
		C23 H35 N8 O6 P
		C2 H7 Cl N3 O3 P3 S
		C6 H4 Cl4 N P
		C5 H2 Br Cl3 O3 S2
		C5 H4 Cl O P S2
		2,6-di-tert-butyl-4-ethylphenol
		2-{[((2-hydroxyphenyl){[(2-hydroxyphenyl)methylene]amino}methyl)imino]methyl}phenol
		C5 H Cl N2 O S
		C2 H6 N2 O5 P2 S5
		240.768
		C3 H2 Cl4 O5 P2 S
Young CS1/Young Ctrl	113	C4 H9 N2 O2 P S2
		C7 H4 Cl N5 O P2
		(all-Z)-20-hydroxy-5,8,11,14-Eicosatetraenoic acid
		C28 H49 N O6
		C4 H7 N7 O P2
		C12 H23 N O
		C28 H38 Br N9 O
		Indole
		C2 H3 N5 O3 S
		1778635
		C16 H31 N P2
		C21 H47 N7 O12
		C7 H9 Cl2 N O3 S
		(2E)-2-Octenal
		NP-003960
		L-Norleucine
		C41 H52 N10 O2 P2
		108.093
		C15 H27 N3 O6
		C5 H9 N7 O2
		C3 H12 Cl2 N3 O2 P3
		C5 H18 Cl N8 O2 P S
		C13 H18 N6 O2 S4
		C4 H7 Cl2 N5 O S
		C6 H7 Cl2 N3 O
		FG7175000
		C3 H4 Cl N7 O2
		C26 H55 N2 O5 P3
		Otonecine
		Pregabalin
		148.124
		C24 H43 N5 O7 S
		737.47
		C36 H66 N2 O2
		C24 H37 N8 O8 P
		L-(+)-Leucine
		280.257
		134.02
		trans-Anethole
		C27 H36 O4
		156.076
		8-Methyl-8-azabicyclo[3.2.1]oct-3-yl acetate
		C H Cl3 N O2 P3
		C7 H5 N7 O
		3-Thiomorpholinecarboxylic acid
		C9 H18 N O P3
		C16 H35 N3 O S2
		2145
		L-Methionine sulfoxide
		C13 H16 N7 O5 P S
		Ethyl lactate
		C6 H4 Cl O6 P3
		C6 H8 N3 O4 P
		152.083
		C22 H47 P S
		4-Sulfanyldihydro-3(2H)-furanone
		C21 H39 N10 O4 P
		85.1153
		C30 H59 N O P2
		151.976
		C18 H42 N10 O3
		C18 H33 N7 O2
		(2,7-Dimethyloctahydro-1H-cyclopenta[c]pyridin-4-yl)methanol
		C4 H6 Cl N3 O6
		C2 H2 Cl N4 O6 P
		C3 H5 N7 S
		C11 H19 N2 P3
		C13 H26 N P3 S2
		3a,6,6,9a-tetramethylperhydronaphtho[2,1-b]furan
		C45 H77 N3 O9
		D-PANTOTHENIC ACID
		225.172
		C10 H Cl2 O2 P3 S4
		Tributyl citrate acetate
		227.187
		C27 H47 N5 O2
		C25 H43 P
		C11 H14 Cl N10 P
		C30 H35 N7 O2
		trans-3-Indoleacrylic acid
		C6 H11 N7
		C5 H18 N8 O12 S
		C21 H37 N
		2128
		183.125
		N-[4-(diethylamino)phenyl]-N'-phenylurea
		(+)-Retronecine
		C5 H2 Cl N O8
		227.187
		C10 H18 N4 O18 S
		Fenoterol
		197.14
		C15 H29 N O
		Paraldehyde
		C2 H6 Cl2 N7 P
		C20 H43 N7 O4
		Nandrolone
		C9 H15 Cl N10 O5
		N-Acetyl-L-glutamic acid
		C19 H39 O4 P3
		C33 H65 N5 O7
		Valethamate
		C23 H48 N O9 P
		DL-Tryptophan
		Dimethylsulfoniopropionate
		C3 H7 Cl2 N9
		181.975
		C12 H23 N3 O3
		C20 H38 N2 O2
		C6 H8 Cl3 N3 O
		C7 H10 Cl N O S
		C12 H34 N8 P2
		172.109
Young CS4/Young Ctrl	74	C H3 Cl4 N O4 P2
		C3 H3 Cl4 N2 O P3 S5
		222.832
		C6 H9 N O10
		C4 H4 Cl2 N O2 P S2
		Acetylcarnitine
		C3 H6 Cl N P2 S
		C5 H15 O7 P3 S
		C5 H14 Cl O3 P3
		C11 H2 N3 O5 P
		343.741
		C16 H33 N O2
		C2 H3 Cl N3 P S
		2-Acrylamido-2-methyl-1-propane sulfonic acid
		C H Br Cl2 O2 S
		C7 H2 O S2
		Troxipide
		C3 H8 Cl N O7
		C14 H33 N5 O4
		C32 H53 N5 O10
		C6 H8 Cl N4 O P S
		221.86
		C36 H75 N3 O S
		Tetrahydrodeoxycorticosterone
		C3 H3 Cl O6 P2 S3
		C4 H3 Br2 Cl2 P S
		C25 H42 N4 O7
		C5 H8 O12
		dehydro-D-arabinono-1,4-lactone
		C8 H16 Cl N O
		C9 H19 N7
		C5 H6 Cl2 N3 O3 P S3
		Glutaric acid
		C10 H17 N O P2 S5
		C22 H45 N7 O4
		steviol
		C22 H39 N6 O7 P
		C28 H47 N2 O P3 S
		DEHYDROASCORBIC ACID
		7-Mercaptoheptanoylthreonine
		(-)-Lamivudine
		ophthalmic acid
		6-Oxo-pipecolinic acid
		C4 H6 Cl N4 O5 P
		N-Acetyl-L-leucine
		C9 H14 O2 P2 S3
		C3 H6 Cl3 N3 S
		C6 H2 O4
		C5 H7 Cl N3 O2 P
		296.827
		C5 H10 N O P S
		C10 H25 N7 O3
		C26 H35 N6 O3 P
		C3 H3 Cl N2 O4 S
		C11 H8 S
		(E)-Furazolidone
		TO0127900
		477.679
		149.958
		C28 H32 N O3 P3 S
		C5 H4 N2 O9
		C H4 Cl2 N O P S
		14,15-DiHETrE
		C29 H56 Cl N6 P3
		C5 H10 Cl N2 O10 P
		C2 H5 Cl N3 O6 P
		C20 H43 P3
		160.913
		({5-[(2S)-2-Carboxy-2-(trimethylammonio)ethyl]-1H-imidazol-2-yl}sulfanyl)oxidanide
		183.937
		C6 H15 N5 O
		419.72
		Methionylleucine
		283.785

## Sheet: Fig3fg
Endo
Old Ctrl-1	Old Ctrl-2	Old Ctrl-3	Old Ctrl-4	Old Ctrl-5	Old CS1-1	Old CS1-2	Old CS1-3	Old CS1-4	Old CS1-5	Old CS4-1	Old CS4-2	Old CS4-3	Old CS4-4	Old CS4-5	Young Ctrl-1	Young Ctrl-2	Young Ctrl-3	Young Ctrl-4	Young Ctrl-5	Young CS1-1	Young CS1-2	Young CS1-3	Young CS1-4	Young CS1-5	Young CS4-1	Young CS4-2	Young CS4-3	Young CS4-4	Young CS4-5
1900000	1800000	1300000	940000	790000	1200000	770000	1300000	1400000	1300000	400000	440000	430000	430000	380000	390000	590000	500000	570000	480000	4000000	2700000	3400000	1500000	5400000	180000	190000	610000	490000	480000
Exo
Old Ctrl-1	Old Ctrl-2	Old Ctrl-3	Old Ctrl-4	Old Ctrl-5	Old CS1-1	Old CS1-2	Old CS1-3	Old CS1-4	Old CS1-5	Old CS4-1	Old CS4-2	Old CS4-3	Old CS4-4	Old CS4-5	Young Ctrl-1	Young Ctrl-2	Young Ctrl-3	Young Ctrl-4	Young Ctrl-5	Young CS1-1	Young CS1-2	Young CS1-3	Young CS1-4	Young CS1-5	Young CS4-1	Young CS4-2	Young CS4-3	Young CS4-4	Young CS4-5	Medium-1	Medium-2	Medium-3	Medium-4	Medium-5	CS1 filtrate-1	CS1 filtrate-2	CS1 filtrate-3	CS1 filtrate-4	CS1 filtrate-5	CS4 filtrate-1	CS4 filtrate-2	CS4 filtrate-3	CS4 filtrate-4	CS4 filtrate-5
140000	330000	340000	430000	20000	250000	500000	45000	270000	230000	500000	740000	1100000	200000	340000	19000	71000	34000	9400	5500	44000	22000	32000	8000	91000	54000	34000	37000	26000	27000	44000	54000	49000	83000	46000	69000	71000	58000	87000	93000	12000	25000	74000	41000	13000
