# Supplementary material for: Bacteria modulate microalgal aging physiology through the induction of extracellular vesicle production to remove harmful metabolites
Source: Nat Microbiol. 2024 Aug 14;9(9):2356–68. doi: 10.1038/s41564-024-01746-2 (PMC11371645; doi:10.1038/s41564-024-01746-2)
Supplement: Supplementary file 9 — Data. [file 41564_2024_1746_MOESM9_ESM.xlsx]

## Sheet: fig4a
Young cells in 200ul
Replicates	1	2	3	1	2	3	1	2	3	1	2	3	1	2	3	1	2	3	1	2	3	1	2	3
Met concentrations	0			6.25 μM			12.5 μM			25 μM			50 μM			100 μM			200 μM			400 μM
Day0	25	26	33	16	28	16	28	22	21	15	23	24	20	25	24	26	21	32	19	16	28	25	28	36
Day2	30	31	41	18	31	21	30	28	24	19	31	27	25	32	26	33	24	32	21	17	32	30	33	35
Day4	86	88	96	58	89	57	74	62	44	39	41	31	19	28	21	25	23	32	16	12	28	15	23	21
Day6	103	112	116	95	104	91	109	93	87	77	75	37	17	33	19	17	16	19	11	7	4	4	20	10
Day8	95	112	112	99	111	91	103	100	95	86	93	58	17	39	19	15	11	7	0	0	0	1	1	3
Young Cell density (counts mL-1)
Replicates	1	2	3	1	2	3	1	2	3	1	2	3	1	2	3	1	2	3	1	2	3	1	2	3
Met concentrations	0			6.25 μM			12.5 μM			25 μM			50 μM			100 μM			200 μM			400 μM
Day0	125	130	165	80	140	80	140	110	105	75	115	120	100	125	120	130	105	160	95	80	140	125	140	180
Day2	150	155	205	90	155	105	150	140	120	95	155	135	125	160	130	165	120	160	105	85	160	150	165	175
Day4	430	440	480	290	445	285	370	310	220	195	205	155	95	140	105	125	115	160	80	60	140	75	115	105
Day6	515	560	580	475	520	455	545	465	435	385	375	185	85	165	95	85	80	95	55	35	20	20	100	50
Day8	475	560	560	495	555	455	515	500	475	430	465	290	85	195	95	75	55	35	0	0	0	5	5	15

## Sheet: fig4b
Young EV producing cells %
Replicates	1	2	3	1	2	3	1	2	3	1	2	3	1	2	3	1	2	3	1	2	3	1	2	3
Met concentrations	0			6.25 μM			12.5 μM			25 μM			50 μM			100 μM			200 μM			400 μM
Day0	0	0	0	0	0	0	0	0	0	0	0	0	0	0	0	0	0	0	0	0	7.14286	0	0	0
Day2	0	3.22581	0	0	3.22581	4.7619	0	3.22581	0	3.33333	3.57143	4.16667	12	6.25	15.3846	18.1818	12.5	18.75	23.8095	23.5294	12.5	23.3333	12.1212	22.8571
Day4	1.16279	4.54545	1.04167	0	1.1236	0	1.72414	2.24719	1.75439	1.35135	4.83871	6.81818	15.7895	21.4286	28.5714	48	43.4783	31.25	56.25	75	28.5714	80	26.087	61.9048
Day6	0	3.57143	0.862069	1.05263	0.961538	2.1978	2.10526	2.88462	1.0989	0	5.37634	2.29885	41.1765	24.2424	42.1053	23.5294	50	21.0526	63.6364	85.7143	75	100	70	60
Day8	0	5.35714	0.892857	2.0202	0	1.0989	5.05051	3.6036	2.1978	1.94175	0	1.05263	3.48837	9.67742	5.17241	20	9.09091	28.5714				100	100	33.3333
Note: Null cell as no live cell

## Sheet: fig4c
Old cells in 200ul
Replicates	1	2	3	1	2	3	1	2	3	1	2	3	1	2	3	1	2	3	1	2	3	1	2	3
Met concentrations	0			6.25 μM			12.5 μM			25 μM			50 μM			100 μM			200 μM			400 μM
Day0	38	26	25	22	21	39	28	33	44	36	26	26	33	33	31	47	35	28	31	44	37	28	30	30
Day2	58	43	35	31	30	56	40	52	59	39	34	34	41	36	32	42	31	29	36	40	30	26	30	37
Day4	92	66	58	40	32	88	30	46	65	35	24	25	20	24	28	42	36	27	25	28	24	17	23	33
Day6	143	116	126	95	85	144	40	46	125	40	46	125	19	18	16	12	10	11	6	8	9	2	4	2
Day8	144	111	123	115	112	137	64	67	158	9	6	3	5	10	13	5	2	2	1	2	2	0	0	0
Old Cell density (counts mL-1)
Replicates	1	2	3	1	2	3	1	2	3	1	2	3	1	2	3	1	2	3	1	2	3	1	2	3
Met concentrations	0			6.25 μM			12.5 μM			25 μM			50 μM			100 μM			200 μM			400 μM
Day0	190	130	125	110	105	195	140	165	220	180	130	130	165	165	155	235	175	140	155	220	185	140	150	150
Day2	290	215	175	155	150	280	200	260	295	195	170	170	205	180	160	210	155	145	180	200	150	130	150	185
Day4	460	330	290	200	160	440	150	230	325	175	120	125	100	120	140	210	180	135	125	140	120	85	115	165
Day6	715	580	630	475	425	720	200	230	625	200	230	625	95	90	80	60	50	55	30	40	45	10	20	10
Day8	720	555	615	575	560	685	320	335	790	45	30	15	25	50	65	25	10	10	5	10	10	0	0	0

## Sheet: fig4d
Old EV producing cells %
Replicates	1	2	3	1	2	3	1	2	3	1	2	3	1	2	3	1	2	3	1	2	3	1	2	3
Met concentrations	0			6.25 μM			12.5 μM			25 μM			50 μM			100 μM			200 μM			400 μM
Day0	21.0526	23.0769	20	36.3636	19.0476	23.0769	22.7273	42.8571	25.641	17.8571	24.2424	20.4546	19.4444	38.4615	23.0769	12.766	20	17.8571	25.8065	29.5454	29.7297	28.5714	26.6667	13.3333
Day2	29.3103	20.9302	20	51.6129	26.6667	32.1429	41.9355	63.3333	50	42.5	36.5385	27.1186	74.359	85.2941	61.7647	92.8571	90.3226	82.7586	80.5556	82.5	96.6667	92.3077	90	86.4865
Day4	15.2174	12.1212	15.5172	35	21.875	15.9091	32.5	43.75	31.8182	80	45.6522	18.4615	57.1429	83.3333	80	90.4762	88.8889	92.5926	84	71.4286	125	88.2353	86.9565	90.9091
Day6	3.4965	8.62069	7.14286	4.21053	5.88235	4.86111	10.5263	15.2941	9.72222	50	39.1304	9.6	42.5	34.7826	10.4	100	100	100	100	100	100	100	100	100
Day8	6.94444	6.30631	5.69106	2.6087	3.57143	7.29927	2.6087	5.35714	5.10949	6.08696	3.57143	2.18978	6.25	7.46269	3.79747	100	100	100	100	100	100
Note: Null cell as no live cell

## Sheet: fig4f_endo
Name	Young_Control_endo_01	Young_Control_endo_02	Young_Control_endo_03	Young_Control_endo_04	Young_Control_endo_05	Young_CS1_endo_01	Young_CS1_endo_02	Young_CS1_endo_03	Young_CS1_endo_04	Young_CS1_endo_05	Young_CS4_endo_01	Young_CS4_endo_02	Young_CS4_endo_03	Young_CS4_endo_04	Young_CS4_endo_05	Old_Control_endo_01	Old_Control_endo_02	Old_Control_endo_03	Old_Control_endo_04	Old_Control_endo_05	Old_CS1_endo_01	Old_CS1_endo_02	Old_CS1_endo_03	Old_CS1_endo_04	Old_CS1_endo_05	Old_CS4_endo_01	Old_CS4_endo_02	Old_CS4_endo_03	Old_CS4_endo_04	Old_CS4_endo_05
Tag	Young_Control	Young_Control	Young_Control	Young_Control	Young_Control	Young_CS1	Young_CS1	Young_CS1	Young_CS1	Young_CS1	Young_CS4	Young_CS4	Young_CS4	Young_CS4	Young_CS4	Old_Control	Old_Control	Old_Control	Old_Control	Old_Control	Old_CS1	Old_CS1	Old_CS1	Old_CS1	Old_CS1	Old_CS4	Old_CS4	Old_CS4	Old_CS4	Old_CS4
Val-lys	1.2149e+06	1.47533e+06	1.36248e+06	1.37687e+06	1.49009e+06	435916	403523	383785	509996	322019	770182	970707	897622	859471	705328	2.93346e+07	3.90683e+07	4.09821e+07	3.21361e+07	2.63576e+07	512836	492156	301684	420620	869387	885324	945130	1.36666e+06	1.47368e+06	902424
Val-Leu	3.43068e+06	4.32048e+06	4.17929e+06	4.06454e+06	6.26498e+06	1.54229e+06	1.813e+06	2.35012e+06	3.13808e+06	1.60813e+06	6.99078e+06	9.76133e+06	9.15874e+06	9.02971e+06	6.59757e+06	7.6174e+06	9.28309e+06	8.27992e+06	6.87037e+06	7.0378e+06	983404	246899	1.24699e+06	795498	1.3049e+06	5.783e+06	4.67464e+06	6.55326e+06	7.86526e+06	7.94737e+06
val-arg	736941	921318	687166	740961	878172	3.11423e+06	4.70066e+06	1.74139e+06	2.13931e+06	1.57168e+06	264695	848527	1.81659e+06	1.95164e+06	1.01582e+06	2.19883e+06	3.16519e+06	1.69877e+06	1.5242e+06	1.27111e+06	936366	24678.2	1.10433e+06	867625	1.0027e+06	1.12191e+06	1.0946e+06	982398	1.39268e+06	1.20662e+06
Uracil	2.97258e+06	1.80109e+06	2.17534e+06	3.09194e+06	3.08141e+06	4.20188e+06	4.55833e+06	3.64452e+06	4.57502e+06	4.17642e+06	5.91093e+06	7.78441e+06	7.48053e+06	7.68926e+06	6.74238e+06	3.57651e+06	4.27784e+06	3.98994e+06	3.08779e+06	2.70767e+06	2.59582e+06	1.0195e+06	2.8333e+06	2.28045e+06	2.57602e+06	3.50276e+06	4.33e+06	3.43038e+06	4.49839e+06	4.13489e+06
tyr-gln	80133.1	151171	90439.8	79604.9	80316.4	2.08511e+07	2.241e+07	1.89045e+07	2.43364e+07	1.46021e+07	5.52217e+06	6.4332e+06	6.0386e+06	6.57646e+06	4.43015e+06	393077	455210	351192	218895	159944	1.06462e+07	2.74477e+06	1.18644e+07	9.24304e+06	1.17615e+07	4.74213e+06	4.86281e+06	4.33691e+06	5.33661e+06	4.83286e+06
Trifluoroacetic acid	1.46307e+08	1.40235e+08	1.34085e+08	1.38214e+08	1.28695e+08	1.44447e+08	1.55406e+08	6.41538e+07	1.35004e+08	8.17091e+07	1.37472e+08	1.30641e+08	1.39533e+08	131883007	1.18701e+08	7.13269e+07	8.41074e+07	4.89336e+07	6.46302e+07	5.17764e+07	5.57546e+07	1.67512e+08	6.54319e+07	7.78516e+07	5.99366e+07	5.6514e+07	8.61953e+07	3.19633e+07	6.78497e+07	6.21583e+07
Tridecanoylglycine	2.07059e+07	2.60941e+07	2.27291e+07	1.68598e+07	3.15064e+07	27739793	2.79174e+07	3.11144e+07	4.57819e+07	2.81993e+07	2.08182e+07	2.78682e+07	28858786	3.21492e+07	3.94684e+07	2.67302e+07	3.71972e+07	2.78197e+07	2.30838e+07	2.49312e+07	2.06729e+07	3.56188e+06	2.33338e+07	1.07522e+07	1.09677e+07	3.63654e+07	1.94038e+07	8.33681e+06	2.74259e+07	3.22097e+07
Tranexamic acid	3.59102e+06	4.01988e+06	2.97258e+06	1.79344e+06	5.13584e+06	5.16082e+06	5.47071e+06	3.94136e+06	6.78149e+06	4.57449e+06	4.21316e+06	4.83364e+06	4.50145e+06	5.86199e+06	6.77479e+06	3.64853e+06	5.21676e+06	3.76493e+06	3.27269e+06	3.53636e+06	2.53677e+06	445754	4.18535e+06	1.47344e+06	1.05027e+06	6.38236e+06	2.77867e+06	1.01785e+06	4.4941e+06	4.92196e+06
Toluene	1.9998e+07	2.35341e+07	1.99872e+07	1.4046e+07	2.89136e+07	2.7221e+07	3.0848e+07	2.62326e+07	3.69361e+07	2.29407e+07	2.31426e+07	2.4811e+07	2.67187e+07	3.49427e+07	3.86817e+07	1.82865e+07	3.74956e+07	2.02833e+07	1.75522e+07	2.13048e+07	1.56295e+07	3.42601e+06	1.93749e+07	9.74938e+06	7.00541e+06	3.26201e+07	1.68508e+07	6.81834e+06	22513193	3.03447e+07
2,3,4,5-tetrahydrodipicolinic acid	502719	1.0652e+06	662323	502875	727465	1.65099e+07	2.10966e+07	1.13663e+07	5.96109e+06	1.08494e+07	2.40163e+06	1.65389e+07	1.76036e+07	2.29009e+07	1.79656e+07	1.32778e+06	1.42997e+06	2.90792e+06	2.29875e+06	1.8102e+06	5.58382e+06	919459	4.52781e+06	3.10263e+06	5.82375e+06	8.36222e+06	7.78593e+06	7.62129e+06	8.82105e+06	7.56036e+06
Tetrahydrodeoxycorticosterone	1.65775e+06	1.84146e+06	2.81113e+06	4.23788e+06	5.28258e+06	582683	680771	538677	145793	863122	58042.7	442751	781630	253573	650060	434579	1.80695e+06	1.4584e+06	902353	1.0964e+06	185509	95284.7	1.69292e+06	305935	1.61914e+06	521884	922720	2.85514e+06	1.39673e+06	48190.5
Testosterone	90629.6	179374	114550	284106	513722	126356	106501	128774	116753	139165	136800	134781	240041	180465	139167	316138	538321	535027	417973	596390	115717	37641.1	598421	271328	610537	114769	329903	670612	613000	882346
Sulfuric acid	3267097549	1543890544	1484465859	4194298257	1451209840	2850224990	1463284280	4755356177	3309895869	4829713424	1213396988	3713644464	4408651419	4380062692	4868221920	6468742648	5579554799	5439162487	6349522025	7052764704	5480451600	1001319483	6420236208	6900905950	6627220739	9583665608	6141751143	6832970257	5409259142	6265580984
Succinylacetone	2.90727e+06	3.53754e+06	4.12897e+06	2.56437e+06	3.55277e+06	2.84217e+06	3.2719e+06	3.67244e+06	3.42443e+06	3.05305e+06	1.84565e+06	4.29143e+06	3.81337e+06	3.91477e+06	4.08382e+06	1.98764e+06	2.3791e+06	2.51386e+06	2.0706e+06	2.51948e+06	3.13668e+06	426491	2.88572e+06	1.71909e+06	3.24332e+06	3.56183e+06	2.34405e+06	3.72571e+06	2.81325e+06	3.89607e+06
Succinic acid	1.26197e+07	1.64491e+07	1.76495e+07	1.39198e+07	1.31114e+07	4.94194e+06	5.74894e+06	3.79725e+06	6.86746e+06	2.84971e+06	4.2031e+06	6.4816e+06	6.45171e+06	6.85413e+06	5.67649e+06	5.28951e+06	5.958e+06	5.0994e+06	5.42809e+06	4.51404e+06	1.79947e+06	532732	1.95686e+06	1.36985e+06	1.87041e+06	2.84065e+06	2.23654e+06	2.46267e+06	2.68336e+06	2.24116e+06
Styrene	180672	569079	440719	864508	1.53971e+06	315508	119097	114793	142312	82735	118692	98022.1	461351	168647	380081	812461	1.60129e+06	1.8605e+06	1.30638e+06	1.73619e+06	98179.8	217693	1.18904e+06	575151	923535	168542	1.05624e+06	1.90189e+06	1.1837e+06	1.55408e+06
Stearoyl Ethanolamide	2125.62	2.14624e+06	2.40066e+06	2.12703e+06	3.01467e+06	4.01632e+06	2.20723e+06	2.50535e+06	2.58012e+06	2.45711e+06	2.8082e+06	2.08446e+06	2.53307e+06	3.10752e+06	2.84033e+06	5.55086e+06	6.71471e+06	6.35791e+06	8.20215e+06	6.74425e+06	8.37687e+06	2.94031e+06	6.68458e+06	2.93139e+06	3.88565e+06	8.3852e+06	4.87583e+06	2.93743e+06	4.89683e+06	1.43183e+07
sphinganine	566962	445183	2.87076e+06	2.06775e+06	744204	5.50428e+06	943285	5.25217e+06	1.63426e+06	23987751	774460	424501	3.76539e+06	4.40485e+06	557216	4.09507e+06	626568	2.32261e+07	1.98877e+06	3.69158e+06	2.34059e+06	1.04762e+06	2.02804e+06	1.30891e+06	1.52954e+06	3.65e+06	2.02889e+06	1.051e+07	1.5362e+06	1.58911e+06
Spermidine	9.20043e+06	3.41786e+06	3.94864e+06	5.05384e+06	5.80892e+06	5.89557e+06	2.07678e+06	4.15151e+06	3.55702e+06	5.48166e+06	3.25117e+06	2.2034e+06	3.2208e+06	3.32503e+06	4.17727e+06	1.34169e+07	1.4176e+08	6.7592e+07	1.70971e+07	2.23706e+07	1.01015e+07	1.52804e+07	6.20787e+07	1.28259e+07	1.48161e+07	1.45654e+07	2.30811e+08	3.14329e+07	1.71208e+07	1.51447e+07
SAH	1.31031e+06	1.56219e+06	1.30949e+06	1.43376e+06	1.54273e+06	6.59102e+06	8.79263e+06	5.97667e+06	4.61596e+06	4.90123e+06	4.07248e+06	4.91144e+06	5.33178e+06	5.49027e+06	3.42722e+06	4.3022e+06	4.96438e+06	3.15278e+06	2.70114e+06	1.80124e+06	3.12648e+06	2.20624e+06	3.45849e+06	3.27124e+06	3.48132e+06	4.1799e+06	6.03797e+06	4.84796e+06	6.19007e+06	5.86167e+06
Pyroglutamic acid	761737	1.88959e+06	2.73882e+06	2.34096e+06	2.04487e+06	1.56065e+07	1.54657e+07	2.08044e+07	3.11597e+07	1.41227e+07	1.55984e+07	2.83058e+07	2.28146e+07	2.41499e+07	1.76908e+07	1.38947e+07	154637	1.11032e+07	7.48106e+06	8.22333e+06	8.58811e+06	797135	8.31328e+06	5.08966e+06	9.79987e+06	1.00056e+07	7.65323e+06	1.06423e+07	1.2942e+07	1.37452e+07
L-Pyroglutamic acid	6.16385e+07	7.18178e+07	7.84641e+07	8.15384e+07	8.03973e+07	6.32563e+08	8.44168e+08	5.58375e+08	9.34808e+08	456912400	4.5658e+08	9.06655e+08	8.54434e+08	9.51679e+08	7.36739e+08	2.46811e+08	2.44598e+08	255265639	1.82662e+08	1.54274e+08	1.43669e+08	1.12472e+08	1.45704e+08	1.3092e+08	1.56096e+08	1.41912e+08	1.85828e+08	1.88701e+08	2.36925e+08	2.48874e+08
propionylcarnitine	3.89452e+06	7.47811e+06	7.43625e+06	6.50462e+06	1.40549e+07	201451	282251	194700	338006	257310	2.82404e+06	3.91581e+06	3.72089e+06	4.54868e+06	3.02032e+06	8.45413e+07	1.35154e+07	8.60573e+07	6.40155e+07	6.30379e+07	341123	264478	591982	312338	546878	1.70642e+07	1.51896e+07	1.9158e+07	2.16283e+07	2.01892e+07
Stachydrine	454569	256604	250568	304193	410506	5.37363e+06	6.15614e+06	3.2822e+06	2.025e+06	3.84891e+06	1.63355e+06	2.24239e+06	4.98566e+06	3.77135e+06	5.55432e+06	483820	569170	386411	406315	388259	2.09756e+06	554060	1.87172e+06	1.22229e+06	1.61356e+06	938953	838576	756144	874798	771977
Pregabalin	3.19139e+06	4.60722e+06	3.59181e+06	3.38999e+06	5.02839e+06	2.97543e+06	3.55463e+06	3.09945e+06	5.10389e+06	3.15553e+06	2.43549e+06	3.0514e+06	3.16448e+06	3.91228e+06	3.51865e+06	6.50125e+06	1.25046e+07	9.22325e+06	7.31872e+06	7.31227e+06	3.36918e+06	1.05158e+06	3.7538e+06	1.62834e+06	1.85903e+06	4.27274e+06	3.93106e+06	1.79257e+06	4.18972e+06	6.13082e+06
1-p-Menthene-8-thiol	4.65009e+06	4.77549e+06	3.90745e+06	3.04462e+06	6.80168e+06	5.85538e+06	5.56738e+06	5.52795e+06	7.26884e+06	4.78439e+06	4.56371e+06	5.39817e+06	5.52488e+06	6.26919e+06	6.20115e+06	5.24019e+06	8.90495e+06	5.67098e+06	4.32992e+06	5.66257e+06	4.45159e+06	942079	6.05358e+06	2.39184e+06	1.98512e+06	6.95735e+06	4.30959e+06	1.7582e+06	5.89619e+06	6.93172e+06
Benzenol	4.71019e+08	6.82491e+08	6.71798e+08	6.60066e+08	6.36452e+08	8.55678e+08	936511735	9.53784e+08	1237290218	7.90573e+08	310185222	3.86317e+08	3.92337e+08	3.91267e+08	3.24216e+08	1.73054e+08	1.88932e+08	1.83167e+08	1.49128e+08	1.23252e+08	2.37713e+08	1.1971e+08	6.44495e+08	465893541	6.023e+08	3.34158e+08	2.83075e+08	2.82423e+08	2.96045e+08	3.04443e+08
Phenmetrazine	51229.8	51588.9	49553.5	54724.4	55030.3	45069.9	45157.3	45975.2	50320.1	42880.7	50341.3	51099.2	60603.6	52406.9	58158.5	118864	1.44951e+08	129489	74163	88571.6	61046	48168.5	66638.6	81923.1	147033	65942.6	59405	93285.2	91230.4	93980.5
p-cymene	230860	668222	380748	1.15413e+06	1.64104e+06	483097	261480	186869	271066	221648	198235	225766	472453	335696	564867	975779	1.33306e+06	1.64018e+06	999630	264961	144899	16407.5	1.37362e+06	586245	352634	298841	934654	573865	1.21687e+06	2.58889e+06
Paraldehyde	2.74264e+06	3.3311e+06	2.93006e+06	2.56247e+06	3.72816e+06	9.02152e+06	7.44155e+06	1.15254e+07	9.28209e+06	1.34449e+07	1.18087e+06	1.4834e+06	1.40997e+06	1.51377e+06	1.39895e+06	2.01793e+06	2.78549e+06	2.71602e+06	2.36466e+06	1.82371e+06	2.07966e+07	4.3401e+06	3.54279e+07	1.86468e+07	3.60996e+07	1.42847e+06	1.27304e+06	1.33017e+06	1.36328e+06	1.76218e+06
D-PANTOTHENIC ACID	587305	797031	674004	608455	838153	907170	1.26926e+06	1.37343e+06	1.53173e+06	792290	320767	723581	798269	584638	556893	7.36781e+06	2.89127e+06	1.28927e+07	1.38432e+07	1.54842e+07	753927	151122	1.15894e+06	630103	1.25315e+06	548466	412993	530916	603038	654678
Hexadecanamide	12212.1	1.1284e+08	126199913	1.10675e+08	1.35141e+08	1.36287e+08	1.28115e+08	1.43042e+08	1.64094e+08	1.43154e+08	1.21686e+08	1.39753e+08	1.58739e+08	1.47537e+08	1.54189e+08	2.55732e+08	3.07362e+08	2.5911e+08	2.85934e+08	2.70203e+08	2.5907e+08	7.82514e+07	2.2561e+08	1.26335e+08	89184801	3.45044e+08	2.17561e+08	6.86841e+07	1.96135e+08	3.52033e+08
Palmitic Acid	4.64714e+07	4.73048e+07	1.99462e+08	1.26629e+08	8.50183e+07	3.23546e+08	5.71732e+07	1.21545e+08	1.93418e+08	6.30722e+08	8.08914e+07	3.50982e+07	4.59191e+08	1.93038e+08	8.5048e+07	1.97645e+08	4.12087e+07	8.14469e+08	1.77168e+08	2.85798e+08	1.14412e+08	8.31065e+07	1.50224e+08	5.22455e+07	1.01771e+08	2.61724e+08	2.09074e+08	6.79527e+08	1.02383e+08	8.9492e+07
Palmitelaidic acid	625720	997413	1.42536e+06	1.50217e+06	2.36765e+06	1.54865e+06	1.49192e+06	1.41933e+06	1.71633e+06	1.61745e+06	1.32982e+06	1.46379e+06	1.80866e+06	1.53749e+06	2.3473e+06	1.27163e+06	1.977e+06	2.45002e+06	1.75822e+06	1.78934e+06	1.71872e+06	242250	2.82008e+06	1.80748e+06	3.94911e+06	1.99401e+06	1.93721e+06	4.08427e+06	2.9081e+06	2.86405e+06
Oxprenolol	5.27166e+06	6.69272e+06	6.37081e+06	5.09508e+06	8.6516e+06	3.61915e+06	3.43046e+06	4.38865e+06	5.36244e+06	4.60943e+06	3.84035e+06	3.24664e+06	5.38424e+06	6.90672e+06	8.89639e+06	6.82701e+06	1.00251e+07	7.05746e+06	8.25111e+06	9.56638e+06	6.80515e+06	1.09511e+06	6.63875e+06	3.08547e+06	3.35292e+06	1.02619e+07	5.41034e+06	2.58776e+06	7.27771e+06	1.13487e+07
ophthalmic acid	1.30389e+06	2.7388e+06	3741595	4.22229e+06	3.02159e+06	458848	516475	406382	324353	379448	278950	431945	812566	982089	720962	926897	1.10612e+06	1.06213e+06	901520	710914	473403	126203	271991	238151	259236	249657	771837	846895	1.1137e+06	974267
Oleamide	65153.7	3.98467e+08	4.93421e+08	4.01521e+08	5.92574e+08	452653930	4.10343e+08	5.01961e+08	5.97188e+08	5.29077e+08	4.1759e+08	4.00543e+08	6.34926e+08	6.23865e+08	516738414	8.15067e+08	1081748079	1077064188	1240984331	1099837804	1203359790	4.67253e+08	1156806256	5.39182e+08	6.35048e+08	1427913783	8.0787e+08	5.63639e+08	8.46064e+08	2047198111
N-Undecanoylglycine	4.92935e+07	5.71074e+07	6.24624e+07	5.35935e+07	9.09043e+07	6.69658e+07	6.31768e+07	1.05169e+08	1.09492e+08	9.04042e+07	4.80524e+07	5.85241e+07	5.45038e+07	8.2724e+07	9.26952e+07	6.21294e+07	7.64353e+07	5.84392e+07	7.11955e+07	6.44144e+07	4.79843e+07	8.45818e+06	5.90933e+07	3.12547e+07	3.75625e+07	9.07993e+07	4.55734e+07	2.95693e+07	8.82747e+07	9.22662e+07
N-methylproline	1.20494e+07	1.22672e+07	5.23634e+06	1.22274e+07	1.11957e+07	1.8514e+07	3.11294e+07	1.39806e+07	3.10478e+07	1.1683e+07	8.82227e+06	1.46054e+07	1.30569e+07	1.11803e+07	6.56049e+06	1.602e+07	6.43774e+06	7.16284e+06	1.18276e+07	8.01844e+06	5.78596e+06	3.08849e+06	6.18857e+06	6.04332e+06	4.51959e+06	3.11535e+06	4.28116e+06	3.7979e+06	5.10772e+06	3.84797e+06
N-Nonanoylglycine	73217596	7.9281e+07	7.11282e+07	5.35978e+07	9.72693e+07	8.32356e+07	8.17571e+07	7.82349e+07	1.13828e+08	7.43162e+07	5.73136e+07	7.35472e+07	8.59837e+07	1.06292e+08	1.08649e+08	7.44353e+07	1.28076e+08	8.32418e+07	7.31403e+07	9.83929e+07	7.07679e+07	1.16079e+07	7.49945e+07	3.40475e+07	3.81767e+07	1.27388e+08	5.89225e+07	2.95463e+07	9.1114e+07	1.19961e+08
N-lauroylglycine	1.15446e+07	1.45405e+07	1.38421e+07	9.23277e+06	1.6866e+07	15910521	1.6124e+07	1.724e+07	2.80895e+07	1.46804e+07	1.10787e+07	1.44944e+07	1.65607e+07	1.70996e+07	2.05722e+07	1.51685e+07	1.92903e+07	1.47256e+07	1.27466e+07	1.4478e+07	1.30067e+07	1.99629e+06	1.19388e+07	6.28255e+06	6.32435e+06	2.1064e+07	1.0398e+07	4.72474e+06	1.4952e+07	1.73704e+07
Nicotinamide	2.19787e+07	9.7121e+06	6.84273e+06	2.13349e+07	1.20574e+07	2.89158e+06	5.32767e+06	4.58713e+06	3.50433e+06	5.93328e+06	814083	4.71921e+06	1.01703e+07	5.95801e+06	6.91356e+06	2.4318e+07	3.18683e+07	3.36861e+07	1.21438e+07	1.0416e+07	4.40536e+06	9.65941e+06	1.16141e+07	8.81229e+06	1.1668e+07	2.93696e+06	1.14974e+07	1.08614e+07	1.0842e+07	1.06256e+07
Sedanolide	5.22771e+07	6.43693e+07	5.92427e+07	4.19779e+07	8.42825e+07	8.53424e+07	9.23711e+07	8.32887e+07	1.31726e+08	7.65254e+07	7.00077e+07	8.2211e+07	9.81055e+07	1.12494e+08	1.26647e+08	4.38992e+07	8.9199e+07	5.04308e+07	4.63207e+07	5.71674e+07	5.08965e+07	8.40378e+06	6.19095e+07	2.82879e+07	1.86537e+07	9.7832e+07	4.28254e+07	2.03569e+07	7.07931e+07	9.69054e+07
Nandrolone	130179	251850	236496	515064	808302	300452	307593	366124	316442	263565	227537	263690	600949	418182	375088	735746	1.29271e+06	1.34299e+06	1.14596e+06	1.67121e+06	396471	118589	1.58434e+06	868098	1.47425e+06	289424	978143	2.37913e+06	1.70342e+06	2.48344e+06
N-Acetylvaline	4.70089e+06	8.30908e+06	9.83331e+06	7.64023e+06	7.83275e+06	387935	209693	461343	443162	733949	868118	718105	1.20333e+06	1.00837e+06	1.72805e+06	4.37885e+06	3.15949e+06	2.77984e+06	3.96782e+06	4.76783e+06	971260	76029.2	1.0799e+06	431486	876122	5.55758e+06	2.59826e+06	3.94928e+06	3.12368e+06	3.92981e+06
Acetyl-L-Met	46848.1	59492.8	41986	52594.7	66034.5	71838.4	93059.4	101922	136274	85031.2	66189.6	111839	88130.4	57105.9	58871.7	131672	191538	169084	128937	93006.1	27668.4	10056.2	85118.9	39931.1	44076.4	54441.4	51046.1	58848.9	89768.9	62007.5
N-Acetyl-L-leucine	1.76087e+06	2.58311e+06	2.47642e+06	2.40093e+06	2.64851e+06	560255	788646	784417	1.11323e+06	615155	1.86087e+06	2.88739e+06	2.78172e+06	2.39155e+06	2.13962e+06	3.70024e+06	4.06509e+06	4.23017e+06	3.00826e+06	2.9438e+06	596768	110443	705864	409927	643865	3.88593e+06	2.42392e+06	4.5132e+06	3.51749e+06	3.85105e+06
Aceglutamide	445591	509267	385703	396896	454660	1.2616e+07	1.91988e+07	1.07571e+07	9.48686e+06	9.99137e+06	6.02157e+06	1.61542e+07	1.70296e+07	2.3233e+07	1.67936e+07	1.76834e+06	1.67715e+06	2.19407e+06	1.37191e+06	996157	5.04843e+06	47751.7	4.63517e+06	3.32211e+06	5.61353e+06	8.19401e+06	7.98795e+06	7.43551e+06	8.5225e+06	7.47758e+06
N-Acetyl-L-glutamic acid	2.81764e+06	3.5645e+06	2.53273e+06	3.5964e+06	2.78488e+06	4.46207e+06	5.14538e+06	5.22119e+06	6.43271e+06	2.84766e+06	1.89879e+06	2.66288e+06	3.12766e+06	2.68581e+06	1.52738e+06	9.69201e+06	1.33957e+07	1.36627e+07	1.27274e+07	1.0761e+07	3.78352e+06	647122	4.00248e+06	2.59781e+06	3.79605e+06	3.23675e+06	2.79288e+06	2.95408e+06	3.05781e+06	2.87845e+06
Acetanilide	341568	510391	432495	366347	471550	2.22296e+06	2.90614e+06	3.1178e+06	4.06369e+06	2.07932e+06	924957	1.0842e+06	1.02378e+06	1.0048e+06	794838	219538	332833	212882	190731	175270	866306	147962	1.19179e+06	616685	995421	576957	400824	512197	521014	473699
N6-Acetyl-L-lysine	7.56315e+06	9.204e+06	1.13199e+07	1.14261e+07	1.07264e+07	3.72664e+06	3.55229e+06	4.3515e+06	4.85247e+06	3.71847e+06	3.00285e+06	4.2912e+06	4.99889e+06	4.83067e+06	4.65053e+06	5.90374e+06	6.28732e+06	6.55311e+06	5.53851e+06	6.22273e+06	4.73816e+06	785182	4.87718e+06	3.10411e+06	6.20656e+06	6.36698e+06	4.29658e+06	6.15677e+06	6.26967e+06	6.42665e+06
N(6)-METHYLLYSINE	3.65967e+06	8862.97	8942.37	10631.6	14862.8	9120.87	8508.63	9300.65	10573	9216.17	8311.28	8794.7	10616.8	10667.3	10895	11772.1	14509.9	13921.6	12785.2	13525.9	10517.7	8847.64	11455.4	9753.16	11155.8	11259.6	10523.8	12943.4	13910.1	14568.1
Glyceryl 2-myristate	2.31843e+06	4.39762e+06	3.52304e+06	8.31859e+06	1.58273e+07	4.56215e+06	2.9517e+06	4.00028e+06	3.09253e+06	2.80514e+06	2.72847e+06	2.58324e+06	6.7839e+06	4.31641e+06	4.63249e+06	6.83015e+06	9.32525e+06	8.92101e+06	4.34068e+06	1.11083e+07	2.07079e+06	681175	5.07461e+06	4.79176e+06	1.24501e+07	4.84736e+06	4.79087e+06	5.67928e+06	8.55245e+06	1.78448e+07
Mexiletine	1.53441e+06	2.08616e+06	3.1881e+06	1.206e+06	3.03129e+06	2.29663e+06	2.27482e+06	2.00172e+06	3.77545e+06	2.01873e+06	1.86534e+06	2.32784e+06	3.56126e+06	2.62656e+06	2.97909e+06	1.77054e+06	3.10301e+06	1.9484e+06	1.59276e+06	1.87934e+06	1.6721e+06	333867	1.85622e+06	893449	649633	2.65535e+06	1.5201e+06	529272	2.2235e+06	3.13087e+06
methyprylon	1.04043e+07	1.05027e+07	9.99555e+06	6.75992e+06	1.35698e+07	1.00875e+07	1.08682e+07	1.09697e+07	1.63128e+07	9.77478e+06	7.73548e+06	1.06418e+07	1.12526e+07	1.56727e+07	1.46035e+07	1.06076e+07	1.65238e+07	1.21101e+07	1.06664e+07	1.36679e+07	1.06937e+07	1.81688e+06	1.07669e+07	4.89467e+06	5.46291e+06	1.47547e+07	8.22077e+06	4.28757e+06	1.32894e+07	1.91427e+07
Methylisopelletierine	1.92254e+06	2.42742e+06	2.19244e+06	1.36647e+06	4.10609e+06	4.487e+06	3.91747e+06	3.80645e+06	5.65174e+06	3.49399e+06	2.85596e+06	3.87166e+06	3.68745e+06	5.19761e+06	5.0794e+06	1.97805e+06	4.26274e+06	2.09415e+06	1.86231e+06	1.96135e+06	1.69216e+06	314561	1.97719e+06	1.10002e+06	617685	3.30303e+06	1.75613e+06	581168	2.25583e+06	3.71948e+06
Methionylleucine	59406.9	40361.4	59039	68097.6	55415.6	28922.7	48740.3	70759.2	43068.8	12212.1	97588.7	134896	92193.4	101949	69244.9	22061.8	438094	145072	95919.1	104808	21042	10588.9	15237.7	13142.5	37162.2	55611.9	79541	67108.7	48199.4	32808.5
met-gln	68169.3	30734.2	16384.7	25107.9	28000.8	436769	668429	439158	543390	299884	95705	120876	447057	419589	282908	314216	297168	217037	122405	133671	157428	70169.7	224167	152704	169643	346259	381443	277330	506085	352157
L-Met sulfoxide	3.94378e+06	7.49809e+06	9.19109e+06	8.12755e+06	5.4616e+06	1.32169e+07	1.50465e+07	7.06188e+06	8.39938e+06	7.4861e+06	3.30502e+06	3.52806e+06	3.16753e+06	3.50459e+06	2.80502e+06	4.36371e+06	3.97927e+06	4.43502e+06	4.15461e+06	4.16955e+06	6.06353e+06	1.45258e+06	2.65758e+06	2.45515e+06	2.61359e+06	1.52875e+06	1.34439e+06	1.25125e+06	4.68214e+06	1.46848e+06
meprobamate	983245	1.46238e+06	1.43117e+06	1.52984e+06	1.58068e+06	2.22698e+06	2.67802e+06	3.09496e+06	3.43629e+06	2.24249e+06	6.5114e+06	8.3809e+06	7.77977e+06	8.12467e+06	5.67759e+06	6.29147e+06	28567	5.77709e+06	544885	4.05905e+06	1.84668e+06	350817	311751	1.32414e+06	2.5e+06	8.7411e+06	7.14276e+06	9.25498e+06	1.04029e+07	10337122
Lysylvaline	394018	401863	367995	379835	412418	356008	1.96406e+06	362474	1.81415e+06	327313	624515	1.38459e+06	334369	393693	359876	1.91566e+07	2.58544e+07	3.31439e+07	1.82965e+07	1.6852e+07	332416	210957	336037	318726	714835	1.07672e+06	621061	958967	1.04436e+06	709028
LysoPC(20:5(5Z,8Z,11Z,14Z,17Z))	2.49775e+07	4.66893e+07	3.17577e+07	8.5285e+07	1.95715e+08	3.87814e+07	2.06241e+07	1.33047e+07	2.80427e+07	2.18918e+07	2.07981e+07	2.09557e+07	4.00864e+07	2.56645e+07	2.44042e+07	9.07892e+07	148877668	1.49098e+08	8.13903e+07	1.38821e+08	1.1721e+07	3.76498e+06	5.3637e+07	2.82641e+07	7.02879e+07	2.57449e+07	6.6402e+07	1.38289e+08	120689400	1.30814e+08
LysoPC(18:4(6Z,9Z,12Z,15Z))	217200	384058	474560	797391	1.60358e+06	2.02924e+06	1.49265e+06	1.51588e+06	2.00603e+06	1.38653e+06	874333	1.06458e+06	2.07837e+06	1.48158e+06	1.53566e+06	346675	5.44589e+06	997859	638079	573014	152452	54062.9	937659	489701	936059	280620	4.92227e+06	1.87828e+06	2.3946e+06	8.9472e+06
L-Tyrosine	9.34172e+07	1.25201e+08	1.23446e+08	1.20758e+08	1.26901e+08	192157511	211499793	1.39457e+08	2.30053e+08	109339296	6.16713e+07	7.29279e+07	6.83196e+07	7.43682e+07	4.47726e+07	2.60394e+07	3.00312e+07	2.83083e+07	2.12193e+07	1.60386e+07	6.96378e+07	4.26911e+07	7.34024e+07	7.39469e+07	7.51616e+07	4.14599e+07	4.28503e+07	3.58892e+07	3.86274e+07	4.10664e+07
Tryptophan	5.88803e+06	8.78971e+06	8.48536e+06	7.72351e+06	8.44251e+06	8.79467e+06	1.34196e+07	1.37173e+07	1.62833e+07	8.61773e+06	4.13982e+06	6.38527e+06	6.0053e+06	5.29702e+06	3.80269e+06	4.04496e+06	5.90379e+06	5.86159e+06	4.383e+06	3.95667e+06	6.79932e+06	1.67062e+06	9.36353e+06	6.18698e+06	1.00701e+07	4.90631e+06	4.28368e+06	5.15126e+06	5.57622e+06	5.85637e+06
Threonine	7.27473e+06	8.49578e+06	9.89201e+06	8.55753e+06	7.25951e+06	4.93053e+06	5.29238e+06	4.23932e+06	3.17177e+06	3.47746e+06	5.67903e+06	6.55701e+06	6.44675e+06	9.69672e+06	6.68247e+06	1.85012e+07	2.17522e+07	1.85172e+07	1.51809e+07	1.39986e+07	2.7388e+06	813558	3.18247e+06	2.54175e+06	3.15328e+06	8.15978e+06	8.39805e+06	9.2461e+06	9.04616e+06	8.60013e+06
L-Phenylalanine	83634474	1.46455e+08	1.43804e+08	1.52021e+08	1.48221e+08	1.36822e+08	1.34715e+08	159159336	183800643	1.26534e+08	1.50817e+08	2.01065e+08	1.99008e+08	1.88843e+08	1.50103e+08	2.66317e+08	1.36196e+07	2.73073e+08	1.1764e+07	8.58155e+07	8.0306e+07	2.50065e+07	7.38734e+06	9.8993e+07	1.42946e+08	2.4692e+08	1.78395e+08	1.58679e+08	1.19477e+08	9.9712e+07
L-Norleucine	12483198147	15943565322	17055520693	17253884673	16822415754	2551333296	2844446700	2867087200	3770448568	2426742715	7945140048	10111319000	10419224579	10392496251	8455561778	13653171608	16020658258	15247537819	13788784981	13644918939	1178236231	2.99343e+08	1471427611	9.48344e+08	1798341669	9752628181	8385309085	9812441842	10142530080	10509556002
Met	4.87605e+07	5.18377e+07	3.85278e+07	4.54146e+07	5.37247e+07	9.18646e+07	128132836	9.54735e+07	6.86262e+07	7.74059e+07	1.08211e+07	1.34181e+07	3.3581e+07	3.11708e+07	2.17941e+07	1.21576e+08	1.39365e+08	1.20763e+08	7.55435e+07	7.35103e+07	4.29191e+07	7.38971e+06	6.44974e+07	4.97464e+07	6.06318e+07	1.98587e+07	2.41948e+07	1.81118e+07	2.97241e+07	2.10413e+07
L-Leucine	3.02234e+07	5.13126e+07	5.00235e+07	5.44077e+07	5.36623e+07	4.85356e+06	5.7163e+06	5.49892e+06	7.69622e+06	5.26621e+06	1.47716e+07	2.2714e+07	2.34587e+07	2.56328e+07	2.14046e+07	4.19899e+07	175787	4.19066e+07	153536	3.70731e+07	2.88822e+06	808000	62313.1	2.25213e+06	3.60818e+06	2.47799e+07	1.77636e+07	2.28553e+07	2.25203e+07	2.61463e+07
Linoleamide	5.07569e+08	5.90209e+07	1.41078e+08	6.15577e+08	1.6432e+08	8.06886e+08	7.77454e+07	7.79563e+07	2.11746e+08	1018932206	6.54303e+08	783136507	1233837024	114703304	1.80897e+08	1.54235e+08	1.55405e+08	1.33225e+08	2.80447e+08	1.34976e+08	1.35201e+08	4.0944e+08	1348769627	4.44738e+07	5.3581e+07	3.24846e+08	7.25008e+07	5.28747e+08	9.12317e+07	4008074564
Glutamine	2.39877e+06	2.74977e+06	3.02859e+06	2.67118e+06	2.52394e+06	5.30379e+07	3.57357e+07	2.78465e+07	4.67562e+07	2.49897e+07	3.60996e+07	5.18599e+07	3.0067e+07	2.65827e+08	4.3893e+07	5.77136e+07	3.59979e+07	4.89666e+07	4.37128e+07	2.79201e+07	5.82575e+07	1.98126e+06	6.16012e+07	3.63663e+07	6.9642e+07	8.2749e+07	5.88707e+07	6.46744e+07	6.42848e+07	8.183e+07
L-Glutamic acid	9.59568e+07	1.16442e+08	1.35259e+08	1.40302e+08	1.23951e+08	3.48309e+08	4.9495e+08	3.33528e+08	5.45978e+08	2.58462e+08	2.93383e+08	4.84448e+08	4.34404e+08	357748013	3.9167e+08	2.13314e+08	2.08459e+08	2.25752e+08	1.64815e+08	1.23219e+08	1.17415e+08	7.06668e+07	1.15078e+08	1.03343e+08	1.26009e+08	1.12718e+08	1.2002e+08	1.28739e+08	1.52682e+08	1.68718e+08
Leu-Val	1.72661e+06	1.80744e+06	1.79349e+06	1.62335e+06	2.09289e+06	1.43979e+06	1.94351e+06	2.02861e+06	2.59304e+06	1.62185e+06	4.04144e+06	6.02198e+06	5.47469e+06	5.04218e+06	3.44348e+06	7.12379e+06	21444.7	4.58321e+06	4.21633e+06	4.45968e+06	916170	186392	981981	693536	1.18918e+06	3.40579e+06	2.73772e+06	4.00091e+06	5.13021e+06	5.13023e+06
Leu-Leu	1.32458e+07	2.18158e+07	1.98334e+07	2.14553e+07	2.28168e+07	562235	670145	781007	767171	650220	1.12692e+07	1.56958e+07	1.48736e+07	1.62694e+07	1.00687e+07	3.24056e+07	3.86063e+07	3.96194e+07	3.2544e+07	3.30267e+07	275244	76346.8	480810	208122	585404	1.13537e+07	9.244e+06	1.24345e+07	1.55818e+07	1.52121e+07
leu-gln	1.46857e+07	1.55663e+07	1.39184e+07	1.34026e+07	1.48719e+07	5.10121e+07	5.53312e+07	4.43223e+07	6.636e+07	3.52513e+07	2.11122e+08	2.62941e+08	2.32855e+08	246117705	1.61671e+08	9.56297e+07	9.06507e+07	7.64491e+07	6.17938e+07	4.76078e+07	2.06576e+07	3.79661e+06	2.07963e+07	1.42055e+07	2.17511e+07	1.94067e+08	1.88045e+08	1.73463e+08	2.06282e+08	1.95653e+08
Leucylasparagine	597494	603394	602205	645249	751030	9.1165e+06	1.13483e+07	8.99089e+06	1.17392e+07	8.42302e+06	6.06071e+06	1.00996e+07	8.33368e+06	7.94245e+06	6.83235e+06	1.059e+06	1.77356e+06	2.1298e+06	597606	734418	3.31018e+06	371297	3.62297e+06	2.22225e+06	3.29964e+06	2.85151e+06	2.37517e+06	2.37857e+06	2.96264e+06	2.63151e+06
Carnitine	2.54349e+07	3.19202e+07	3.60065e+07	4.25808e+07	3.7006e+07	1.9725e+07	2.375e+07	1.80756e+07	2.71738e+07	1.92704e+07	1.82024e+07	2.64366e+07	2.50564e+07	2.60914e+07	2.61827e+07	2.36329e+07	3.05618e+07	2.77077e+07	2.55266e+07	2.13655e+07	2.24421e+07	1.00162e+07	2.56782e+07	1.94869e+07	2.20433e+07	2.15484e+07	2.3175e+07	2.21993e+07	2.28165e+07	2.21613e+07
L-Aspartic acid	2.96616e+06	4.02943e+06	4.28393e+06	4.93766e+06	4.32842e+06	1.20917e+07	2.2521e+07	1.26235e+07	2.32027e+07	9.52187e+06	9.30354e+06	1.79636e+07	1.62586e+07	1.73467e+07	1.22801e+07	5.64449e+06	7.41065e+06	7.5237e+06	5.55924e+06	3.86598e+06	4.00927e+06	2.85993e+06	4.50488e+06	3.96659e+06	4.50194e+06	1.91253e+06	3.03114e+06	3.47486e+06	4.43486e+06	3.93794e+06
Asparagine	583721	861269	839703	564011	790616	6.34742e+06	1.02767e+07	7.02141e+06	1.06667e+07	6.03482e+06	6.81541e+06	1.20919e+07	1.23135e+07	1.17474e+07	9.35888e+06	2.52673e+06	3.73666e+06	3.49777e+06	2.06259e+06	1.60192e+06	2.45739e+06	1.39855e+06	2.74738e+06	1966960	2.25359e+06	2.57535e+06	3.36737e+06	3.97977e+06	3.68893e+06	3.61177e+06
Arginine	5.25264e+07	5.96894e+07	4.03751e+07	4.49441e+07	7.40537e+07	4.68647e+07	9.04137e+07	5.41771e+07	9.01443e+07	4.73111e+07	5.09523e+07	1.01471e+08	1.0959e+08	9.61125e+07	7.12539e+07	4.73904e+07	47284716	3.95706e+07	2.63265e+07	2.34459e+07	6.95573e+06	9.74741e+06	8.51695e+06	7.32622e+06	9.08296e+06	7.5979e+06	9.55653e+06	9.79234e+06	1.32492e+07	1.26594e+07
Lamivudine	3.43278e+06	4.81211e+06	5.32962e+06	4.53341e+06	6.6753e+06	927889	1.39149e+06	1.25413e+06	2.01439e+06	921811	1.10552e+06	2.22168e+06	1.9508e+06	2.15009e+06	1.60656e+06	3.77136e+06	309718	4.30746e+06	3.32464e+06	2.90738e+06	848687	176808	1.01971e+06	656363	1.13564e+06	1.85031e+06	1.36489e+06	1.94722e+06	2.15768e+06	1.86808e+06
Acetylcarnitine	6.19403e+07	7.73764e+07	7.23501e+07	5.70841e+07	6.06404e+07	2.84715e+07	1.90636e+07	1.84937e+07	1.02993e+07	1.66655e+07	67020.6	203225	2.47555e+07	2.91163e+07	2.05054e+07	7.11854e+07	8.34226e+07	6.99842e+07	6.62939e+07	5.25847e+07	3.31341e+07	27596	4.14496e+07	5.93344e+07	4.08463e+07	6.39655e+07	4.88043e+07	4.9676e+07	5.91536e+07	5.42212e+07
Acetyl-L-carnitine	1.12296e+08	1.39712e+08	161649691	1.1098e+08	1.83951e+08	5.90385e+07	1.01729e+08	7.16149e+07	7.15563e+07	3.80372e+07	5.03312e+07	8.44406e+07	7.48937e+07	8.05937e+07	6.01662e+07	9.03999e+07	1.21177e+08	1.04856e+08	8.35647e+07	6.60611e+07	5.74606e+07	6.65332e+06	5.36956e+07	2.69664e+07	5.28742e+07	7.5348e+07	7.73327e+07	7.91433e+07	9.24426e+07	7.40004e+07
Itaconic acid	3.86407e+07	3.61313e+07	5.10719e+07	4.74938e+07	5.55633e+07	2.35649e+07	2.86079e+07	2.12979e+07	3.57852e+07	2.2089e+07	1.27723e+07	1.67323e+07	1.59004e+07	1.11896e+07	1.0847e+07	1.27835e+07	1.43533e+07	1.12376e+07	8.75942e+06	6.66454e+06	6.75403e+06	1.74156e+06	7.19524e+06	5.93476e+06	7.51494e+06	4.53522e+06	5.32574e+06	4.81958e+06	5.53153e+06	4.99035e+06
isometheptene	187044	329997	224381	295133	1.03174e+06	104596	137894	300558	172384	125573	93365.7	173150	238561	159268	267190	1.0893e+06	14706	341768	1.71425e+06	429542	9.72375e+06	162747	278640	150340	435114	1.06712e+07	5.38032e+06	611731	302326	394409
Indoleacrylic acid	8.51295e+07	1.44828e+08	1.34654e+08	1.38795e+08	1.42404e+08	1.45329e+08	2.12355e+08	226193399	2.80312e+08	1.51976e+08	6.43194e+07	9.76964e+07	9.68622e+07	9.65703e+07	6.70296e+07	6.75393e+07	9.02693e+07	9.1318e+07	6.79588e+07	6.25595e+07	1.17736e+08	2.36411e+07	1.60374e+08	9.83083e+07	1.6343e+08	7.65273e+07	5.9498e+07	8.78107e+07	9.77122e+07	9.87137e+07
Indole	1.26849e+06	1.58795e+06	1.55454e+06	994259	2.03722e+06	2.45131e+06	2.24785e+06	1.88435e+06	3.19539e+06	1.83875e+06	1.62317e+06	2.02945e+06	40535.9	2.74628e+06	2.798e+06	1.71728e+06	3.41886e+06	1.88394e+06	1.60541e+06	2.17823e+06	2.03576e+06	406626	2.88238e+06	1.18773e+06	589504	6.30426e+06	1.58297e+06	801146	2.78737e+06	5.39489e+06
Glycocholic acid	296576	287484	233541	955375	1.78956e+06	785038	402493	296502	453279	381677	284289	327567	472083	367484	215955	489163	1.48084e+06	1.12742e+06	488255	345261	96400.4	38607.2	627925	343979	849331	96585.2	659453	983882	1.3357e+06	1.50547e+06
L-alpha-Glycerylphosphorylcholine	2.96446e+06	3.47507e+06	2.32505e+06	2.40076e+06	3.3904e+06	3.73575e+06	2.86891e+06	2.46197e+06	7.86257e+06	2.3522e+06	3.57513e+06	4.6018e+06	3.67364e+06	3.23144e+06	3.80136e+06	2.33433e+06	2.00823e+06	1.91095e+06	1.69097e+06	1.11739e+06	1.72124e+06	393566	1.11865e+06	1.25219e+06	713945	1.60771e+06	2.70571e+06	1.70885e+06	1.88614e+06	1.84292e+06
Glutathione	628552	387937	483761	879389	910637	1.45867e+07	2.85706e+07	1.15234e+07	1.80924e+07	7.3832e+06	1.24356e+06	4.60018e+06	5.38579e+06	3.52545e+06	1.00329e+06	1.02707e+06	2.3558e+06	2.09735e+06	363074	223744	150980	137100	169957	138252	166675	96777	180869	152842	217005	176380
Glutaric acid	8.74447e+06	8.32539e+06	7.94223e+06	7.26646e+06	8.09202e+06	3.97328e+06	3.00896e+06	2.77144e+06	1.37746e+06	2.56915e+06	1.1536e+06	2.27759e+06	3.53609e+06	3.92705e+06	3.79779e+06	6.09589e+06	7.9702e+06	6.7615e+06	5.39681e+06	4.85782e+06	2.16429e+06	2.10254e+06	2.7945e+06	2.59568e+06	2.61851e+06	3.10618e+06	3.8332e+06	3.29995e+06	3.51803e+06	3.57547e+06
glu-leu	2.69496e+06	5.45539e+06	5.21172e+06	5.21854e+06	5.12231e+06	693271	831386	1.39995e+06	1.63385e+06	743178	1.5151e+06	3.7316e+06	3.53701e+06	2.16989e+06	1.53224e+06	8.42185e+06	1.08956e+07	2.53574e+07	1.71635e+07	1.72074e+07	1.50709e+06	235618	1.49603e+06	838813	1.16461e+06	4.06188e+06	3.71489e+06	6.09187e+06	5.95778e+06	5.85771e+06
10-GINGEROL	295886	488787	401184	2.12391e+06	4.50752e+06	574973	383744	280266	360857	195830	304235	361574	596638	416487	448678	798734	2.85003e+06	2.37729e+06	460124	343127	102190	74075.2	535678	239497	336212	105534	1.18337e+06	956174	1.13041e+06	1.00344e+06
[6]-Gingerol	7.26417e+07	9.14077e+07	1.10194e+08	1.23926e+08	1.22271e+08	1.28311e+08	1.2339e+08	1.28752e+08	137361083	1.30075e+08	110411923	9.8604e+07	1.64924e+08	1.21902e+08	1.11405e+08	1.1918e+08	1.26701e+08	1.8332e+08	1.24075e+08	1.60794e+08	1.28467e+08	3.11471e+07	1.13342e+08	8.52281e+07	1.5354e+08	138514452	1.12244e+08	1.87461e+08	1.0768e+08	1.56105e+08
Gabapentin	1.07998e+08	1.20407e+08	9.52935e+07	8.36465e+07	1.5173e+08	115041261	1.19134e+08	1.15703e+08	1.51642e+08	1.10356e+08	9.71895e+07	1.02075e+08	1.0556e+08	1.3065e+08	143195564	1.6701e+08	3.0203e+08	2.29465e+08	178903763	1.81767e+08	1.3101e+08	3.35848e+07	1.52939e+08	6.93156e+07	8.67237e+07	1.74428e+08	1.18365e+08	6.99069e+07	169829354	2.4852e+08
Fenoterol	10722.9	10776	10975.4	25035.9	16078	24895.6	81604.5	32034.3	12017.5	14711.5	10921.3	13723.9	10902.4	15496.8	20733.8	2.70493e+06	2.32952e+06	3.10719e+06	1.01829e+07	1.68057e+07	56643.7	22023.1	62500.8	56701.8	944584	49371.4	47269.6	73731.9	58412.5	66885.1
Ethylbenzene	1.65202e+07	1.88572e+07	1.49257e+07	1.02707e+07	2.1613e+07	1.57576e+07	1.80648e+07	1.68712e+07	2.4871e+07	1.55421e+07	1.16629e+07	1.57238e+07	1.76279e+07	2.41345e+07	2.12229e+07	1.41327e+07	2.50644e+07	1.81237e+07	1.39211e+07	1.97048e+07	1.4405e+07	2.36007e+06	1.52754e+07	6.43337e+06	6.78021e+06	2.14676e+07	1.11597e+07	5.7617e+06	1.89678e+07	2.71332e+07
octinoxate	1.13918e+06	1.56261e+06	1.99886e+06	1.51116e+06	1.81775e+06	543251	568723	708113	622684	717994	626256	679070	1.00798e+06	860879	1.63849e+06	1.83337e+06	1.45115e+06	1.7e+06	2.81376e+06	4.59127e+06	1.78668e+06	304356	1.42128e+06	1.10328e+06	1.70301e+06	4.30474e+06	1.29969e+06	2.21681e+06	1.34982e+06	2.35316e+06
Eicosapentaenoic acid	2.98138e+07	6.0022e+07	5.48507e+07	9.66038e+07	1.591e+08	7.5424e+07	5.96318e+07	6.19825e+07	6.27241e+07	4.35122e+07	4.56243e+07	5.34212e+07	7.83726e+07	7.58684e+07	7.73902e+07	1.14936e+08	2.10049e+08	2.03736e+08	1.67197e+08	1.90235e+08	7.17675e+07	1.86545e+07	1.87119e+08	1.15279e+08	1.67493e+08	6.55906e+07	1.33318e+08	2.56535e+08	1.70241e+08	2.17772e+08
D-Proline	3.64056e+07	4.32854e+07	3.85278e+07	4.13089e+07	4.53047e+07	7.55348e+07	77535677	5.59204e+07	8.79159e+07	5.04397e+07	3.6911e+07	6.014e+07	5.2022e+07	5.77039e+07	4.6293e+07	4.30168e+07	47800549	4.35052e+07	3.36748e+07	2.77399e+07	3.27888e+07	1.3901e+07	2.87241e+07	2.59466e+07	3.50963e+07	2.07311e+07	2.21612e+07	2.45011e+07	2.9714e+07	31237336
Docosahexaenoic Acid	928987	1.07037e+06	924509	1.48556e+06	1.3849e+06	1.76247e+06	1.96096e+06	2.23798e+06	1.79153e+06	1.39513e+06	1.56164e+06	1.58605e+06	2.27148e+06	1.59654e+06	1.51323e+06	1.28632e+06	1.82619e+06	2.01548e+06	1.11293e+06	1.25724e+06	5.11584e+06	1.12282e+06	6.7589e+06	4.33628e+06	9.11637e+06	4.11694e+06	4.06405e+06	5.40823e+06	4.94282e+06	3.71883e+06
vinyl sulfide	4.06403e+06	4.9107e+06	3.47205e+06	3.94667e+06	5.25948e+06	9.09105e+06	1.25663e+07	9.38892e+06	6.99964e+06	7.53196e+06	497226	1.02998e+06	3.10089e+06	2.98522e+06	2.04613e+06	1.07839e+07	1.18375e+07	1.06952e+07	6.41219e+06	6.04191e+06	3.35338e+06	2.21147e+06	5.05977e+06	4.39536e+06	5.02191e+06	1.59044e+06	1.91889e+06	1.56323e+06	2.04114e+06	1.59907e+06
D-Glutamine	3.94764e+07	5.40082e+07	5.80591e+07	6.16438e+07	5.61423e+07	8.41632e+08	1198379937	7.69344e+08	1318619097	626240980	658465692	1271545584	1188535804	1288570197	940754387	3.36119e+08	3.49204e+08	351148806	2.34012e+08	194261241	2.04227e+08	1.54433e+08	2.03183e+08	1.84564e+08	2.14084e+08	2.1421e+08	2.84811e+08	2.62767e+08	3.45435e+08	3.41641e+08
DEHYDROASCORBIC ACID	1.1921e+07	1.00441e+07	1.11693e+07	1.15913e+07	1.25861e+07	4.29858e+06	4.39306e+06	3.00168e+06	2.4193e+06	3.948e+06	2.64363e+06	3.59014e+06	3.90953e+06	2.69559e+06	2.59115e+06	3.8072e+06	4.15771e+06	2.91434e+06	2.83548e+06	2.18724e+06	1.8555e+06	703568	1.86619e+06	1.60554e+06	1.75779e+06	1.08316e+06	1.60391e+06	1.39267e+06	1.73213e+06	1.36803e+06
Cyclohexylamine	1.02462e+07	1.66491e+07	1.65189e+07	1.73004e+07	1.82265e+07	624073	855700	966030	1.14873e+06	643600	2.06108e+06	3.07291e+06	3.07692e+06	3.03248e+06	2.65012e+06	8.59033e+06	25107.1	1.03199e+07	8.75874e+06	8.39757e+06	221414	192364	112423	155234	276871	2.18781e+06	1.39574e+06	2.25661e+06	2.1764e+06	2.38709e+06
Cortisol	892293	1.17693e+06	907869	1.57807e+06	4.21411e+06	974830	417994	323194	494132	361563	258925	310736	324473	371280	356964	9.35652e+06	1.63457e+07	1.58891e+07	1.2399e+07	1.25831e+07	630522	362295	7.00182e+06	3.81656e+06	6.52676e+06	1.69711e+06	7.76465e+06	1.42087e+07	1.21565e+07	1.38591e+07
Citrulline	640184	1.04068e+06	860000	694553	753131	1.94641e+07	3.14751e+07	2.08949e+07	3.22031e+07	1.59052e+07	5.78311e+06	8.82076e+06	1.01506e+07	8.95555e+06	7.0124e+06	1.73896e+06	2.37511e+06	2.06124e+06	1.47078e+06	1.58891e+06	1.39265e+07	7.12224e+06	1.39592e+07	1.14174e+07	1.30134e+07	7.57309e+06	8.10045e+06	7.52738e+06	9.16662e+06	7.28111e+06
Citric acid	6.03853e+08	5.08145e+08	6.70599e+08	6.50928e+08	8.51294e+08	311709048	364439216	2.74254e+08	4.12297e+08	2.97107e+08	183464554	2.27486e+08	2.20444e+08	1.56785e+08	1.63484e+08	2.14272e+08	2.66484e+08	2.18963e+08	1.8249e+08	1.56907e+08	1.56028e+08	3.5908e+07	1.62541e+08	1.05767e+08	1.63975e+08	9.26899e+07	1.12754e+08	1.01338e+08	1.07596e+08	1.03545e+08
(Z)-2-Butene-1,2,3-tricarboxylic acid	9.48374e+06	7.43445e+06	7.04122e+06	8.07906e+06	6.66463e+06	8.10343e+06	6.19178e+06	3.8591e+06	3.3554e+06	3.56762e+06	3.31203e+06	4.21504e+06	5.68275e+06	5.52165e+06	2.82046e+06	4.29381e+06	5.96998e+06	3.61085e+06	3.30438e+06	2.68528e+06	1.6621e+06	1.3473e+06	1.59808e+06	1.86369e+06	1.26737e+06	1.7229e+06	2.81487e+06	1.14322e+06	1.59582e+06	1.06575e+06
Cinnamic acid	8.19296e+07	1.44135e+08	1.41372e+08	1.49332e+08	1.45746e+08	1.33921e+08	1.32209e+08	1.56869e+08	1.8128e+08	1.24342e+08	1.47468e+08	1.98318e+08	1.96034e+08	1.85522e+08	1.4831e+08	2.60507e+08	558174	2.65416e+08	963817	7.71186e+07	7.56939e+07	2.44834e+07	410575	9.69194e+07	1.38754e+08	2.43103e+08	175454132	1.53212e+08	1.11749e+08	9.18036e+07
Choline	1.22159e+08	1.62408e+08	1.43278e+08	1.94492e+08	330619403	1.25635e+08	118723995	9.74223e+07	1.23192e+08	8.83879e+07	9.76126e+07	1.46621e+08	141755729	1.18278e+08	109206962	209771663	2.95137e+08	242318999	1.65093e+08	1.52457e+08	1.34929e+08	6.73827e+07	2.30369e+08	1.54118e+08	2.18404e+08	1.2974e+08	1.88973e+08	2.4064e+08	2.85358e+08	2.34109e+08
Capryloylglycine	3.23873e+07	3.4249e+07	3.09682e+07	2.19666e+07	4.09388e+07	3.28697e+07	3.41795e+07	3.45137e+07	5.10602e+07	3.102e+07	2.50411e+07	3.16971e+07	3.53238e+07	4.85129e+07	4.55651e+07	3.07499e+07	4.9148e+07	3.48886e+07	3.08251e+07	4.01765e+07	3.09678e+07	4.98987e+06	3.24517e+07	1.41724e+07	1.5516e+07	4.41637e+07	2.52389e+07	1.2813e+07	3.72779e+07	5.33629e+07
Betaine	3.48225e+08	3.29127e+08	292749897	3.22929e+08	4.24273e+08	326227433	4.69517e+08	4.05394e+08	482405850	2.5183e+08	2.70356e+08	3.55771e+08	3.88515e+08	3.83791e+08	2.94677e+08	3.86035e+08	2.64824e+08	251185967	3.63135e+08	3.72051e+08	3.5924e+08	1.3208e+08	2.89126e+08	2.10306e+08	2.74133e+08	4.02004e+08	2.33266e+08	3.93335e+08	2.87505e+08	3.85178e+08
2,4-dihydroxyheptadec-16-ynyl acetate	2.42817e+06	6.28483e+06	5.61934e+06	1.10139e+07	1.74249e+07	2.81304e+06	1.98116e+06	2.04642e+06	2.4008e+06	1.68299e+06	1.60371e+06	2.65024e+06	4.6207e+06	2.7851e+06	3.76916e+06	9.63381e+06	1.42721e+07	1.58839e+07	1.41598e+07	1.67313e+07	1.76018e+06	403789	9.50635e+06	4.16462e+06	7.70384e+06	2.49599e+06	8.62732e+06	1.5672e+07	1.14451e+07	1.6735e+07
Arsenic acid	8.54073e+07	6.75374e+07	9.15996e+07	6.92732e+07	7.28045e+07	1.0741e+08	6.47997e+07	9.1984e+07	7.21873e+07	8.74223e+07	7.11568e+07	7.39255e+07	6.85899e+07	8.54623e+07	1.11234e+08	2.18132e+08	2.1015e+08	2.09983e+08	2.51394e+08	2.10651e+08	1.61102e+08	1.37607e+08	2.37302e+08	2.06183e+08	2.51571e+08	2.00175e+08	1.94685e+08	2.55133e+08	1.83396e+08	2.40269e+08
arg-leu	2.18946e+06	1.92732e+06	2.73575e+06	2.21875e+06	3.54865e+06	364826	5.2251e+06	2.24605e+07	8.62283e+06	1.06424e+07	9.86563e+06	7.79155e+06	2.43024e+06	5.81392e+06	1.38823e+07	1.9622e+07	2.16103e+07	2.0973e+07	1.63442e+07	2.88722e+07	6.57628e+06	401343	8.3783e+06	3.32873e+06	9.7121e+06	1.8928e+07	9.32762e+06	2.79868e+07	3.08715e+07	3.79179e+07
ARECOLINE	246179	230068	233383	271453	178932	233005	224095	179846	188999	215359	206655	203705	212255	201428	248873	896975	86960.3	1.27967e+06	449120	1.5079e+07	180487	153624	60823	165622	431070	218775	159392	154592	176047	190251
trans-Anethole	1.63308e+06	2.01098e+06	1.75277e+06	1.41501e+06	2.78943e+06	2.68482e+06	2.76837e+06	2.48589e+06	4.334e+06	2.40182e+06	1.95907e+06	2.34656e+06	11234.5	3.43974e+06	3.81262e+06	1.69356e+06	2.46903e+06	1.66783e+06	1.51301e+06	1.49079e+06	1.25415e+06	222570	1.76321e+06	771535	520011	2.68833e+06	1.36159e+06	458873	1.92064e+06	2.23155e+06
Androsterone glucuronide	321035	1.03571e+06	961338	95196.7	136194	246320	250144	11651.8	156221	36192.6	10874.1	9920.11	324529	50205.8	62302.6	2.86011e+06	20090.5	563903	5.03672e+06	8.9102e+06	256199	83500.7	328996	1.59616e+06	2.84447e+06	580859	273980	5.57874e+06	169850	5.44436e+06
Amantadine	2.64813e+06	2.85566e+06	2.71011e+06	1.92123e+06	3.74846e+06	3.04942e+06	2.9504e+06	3.62992e+06	4.44633e+06	2.79708e+06	2.14296e+06	2.77422e+06	3.17108e+06	4.16512e+06	4.11476e+06	1.99093e+06	3.45611e+06	2.26052e+06	2.11741e+06	2.35371e+06	1.91992e+06	350371	2.02441e+06	839408	983614	3.20812e+06	1.67469e+06	823057	2.41666e+06	3.29025e+06
alpha-methylstyrene	3.43243e+06	5.24411e+06	5.60407e+06	6.83086e+06	5.54745e+06	4.9764e+06	6.31412e+06	6.56836e+06	7.05818e+06	5.21239e+06	5.69395e+06	6.22088e+06	6.28311e+06	6.97241e+06	7.67387e+06	2.38547e+06	3.60071e+06	4.70132e+06	3.97576e+06	3.23568e+06	3.8494e+06	512680	3.03506e+06	2.40657e+06	4.75882e+06	5.20076e+06	2.80784e+06	4.10968e+06	4.3879e+06	4.31094e+06
Adenine	737859	605149	630013	1.13198e+06	1.45766e+06	576115	1.03208e+06	811591	1.60933e+06	934239	498054	1.16978e+06	1.29603e+06	805235	855704	1.14504e+06	12822.9	1.68226e+06	1.06338e+06	1.10581e+06	338083	59589.3	486960	260119	581619	304216	289211	541329	530694	596299
Tributyl citrate acetate	904070	751287	757229	1.57224e+06	808028	807508	1.32172e+06	896922	1.26985e+06	374427	1.36137e+06	499093	131941	835246	1.48196e+06	2.93533e+06	2.28807e+06	6.5401e+06	2.04027e+06	2.45071e+06	6.50665e+06	2.15971e+06	2.51675e+06	1.86846e+06	1.0786e+07	3.06119e+06	2.36054e+06	3.88533e+06	1.91532e+06	2.07266e+06
Acetophenone	1.68569e+07	2.22664e+07	2.1003e+07	2.14425e+07	1.57844e+07	2.96837e+07	3.24361e+07	3.36392e+07	4.30036e+07	2.68908e+07	1.03134e+07	1.3379e+07	1.42823e+07	1.31969e+07	1.17634e+07	5.64762e+06	6.01227e+06	5.12992e+06	4.7863e+06	3.76295e+06	1.69257e+07	4.18607e+06	2.32083e+07	1.56769e+07	2.07767e+07	1.0866e+07	9.65608e+06	9.82053e+06	9.76425e+06	9.64173e+06
9-Oxononanoic acid	5.60529e+06	5.6967e+06	5.17039e+06	4.06584e+06	7.06119e+06	6.52764e+06	6.66795e+06	5.44825e+06	7.86324e+06	5.86233e+06	5.52127e+06	6.7633e+06	6.70151e+06	7.57607e+06	7.28867e+06	4.14834e+06	6.34065e+06	4.17289e+06	3.97376e+06	4.84638e+06	3.66651e+06	1.05673e+06	2.22278e+06	2.5681e+06	2.08049e+06	5.13548e+06	3.73705e+06	1.84114e+06	4.61352e+06	5.1045e+06
8-Amino-7-oxononanoic acid	1.39159e+08	1.48707e+08	117910472	9.51318e+07	1.71363e+08	1.75706e+08	1.83599e+08	1.61917e+08	2.15875e+08	159407171	1.44947e+08	1.75001e+08	1.71953e+08	2.34236e+08	2.28455e+08	1.49094e+08	2.61423e+08	1.64348e+08	1.37244e+08	1.61223e+08	1.29247e+08	2.88086e+07	159321395	7.32411e+07	5.38135e+07	2.22798e+08	1.31278e+08	5.56058e+07	1.75081e+08	2.28941e+08
8,9-DiHETrE	453484	908428	979642	1.69049e+06	2.71745e+06	456430	568343	794387	809081	580650	366989	715992	1.28482e+06	1.06687e+06	1.18201e+06	143022	305256	394617	167745	140690	104323	68601.7	423231	251933	334251	110723	346121	413263	391984	316574
7-Mercaptoheptanoylthreonine	38068.3	51785.7	35792.3	81088.8	51741.2	46321.8	35137.2	33407.8	44662.8	42519.5	67274.5	74599.8	80266.4	97902.8	45954.1	439172	676061	922749	661732	322045	56192.1	54243.3	70686.4	114415	53435.8	221493	156131	212026	297540	220557
6 beta-Hydroxytestosterone	2.75273e+06	8.27725e+06	3.48411e+06	8.32872e+06	1.56887e+07	6.50703e+06	2.8434e+06	2.57945e+06	3.77986e+06	2.99705e+06	2.36641e+06	2.78458e+06	6.18055e+06	4.6491e+06	2.73236e+06	5.39453e+06	7.8929e+06	2.44174e+07	1.73786e+07	1.76529e+07	1.48533e+06	793449	1.13876e+07	3.62177e+06	1.18867e+07	1.23681e+06	1.41582e+07	2.45524e+07	1.67166e+07	1.13358e+07
5'-S-Methyl-5'-thioadenosine	1.58675e+07	1.2383e+07	1.32123e+07	2.26735e+07	2.85743e+07	1.17464e+07	1.94048e+07	1.55092e+07	3.1585e+07	2.00139e+07	8.19864e+06	2.18571e+07	2.45941e+07	1.6727e+07	1.6702e+07	2.75785e+07	1.40201e+06	3.80658e+07	2.62327e+07	2.87174e+07	8.27793e+06	1.47304e+06	1.20824e+07	5.93798e+06	1.50258e+07	7.54523e+06	7.87076e+06	1.37946e+07	1.5048e+07	1.69639e+07
Dihydrotestosterone glucuronide	2.03872e+06	4.75451e+06	2.94298e+06	1.22114e+07	2.11167e+07	6.56479e+06	3.25911e+06	2.90167e+06	3.80557e+06	2.8271e+06	2.74061e+06	2.6552e+06	6.86603e+06	3.81671e+06	3.67672e+06	7.84315e+06	3.08382e+07	2.46788e+07	8.14359e+06	5.20792e+06	1.31942e+06	893113	1.68107e+07	8.29663e+06	1.06598e+07	1.52768e+06	1.79737e+07	1.96292e+07	1.91456e+07	3.30431e+07
g-Butyrobetaine	1.33614e+07	2.4544e+07	2.62487e+07	2.43121e+07	2.42598e+07	913034	1.26182e+06	1.32888e+06	1.69836e+06	834882	3.05011e+06	4.33288e+06	4.4248e+06	4.3657e+06	3.33351e+06	1.40721e+07	69346	1.49457e+07	1.31878e+07	1.18599e+07	433439	67541.7	270236	293008	601781	4.55743e+06	2.37406e+06	3.22851e+06	3.73679e+06	6.02105e+06
4-Hydroxybenzaldehyde	1.73058e+08	2.6074e+08	2.45224e+08	2.41056e+08	2.30399e+08	3.14427e+08	3.4253e+08	3.56922e+08	4.55147e+08	284424592	1.13716e+08	1.44271e+08	1.46236e+08	1.47791e+08	1.20339e+08	6.08704e+07	7.09297e+07	6.7579e+07	5.28758e+07	4.49076e+07	1.78629e+08	4.14542e+07	2.26853e+08	161792956	2.08773e+08	1.2212e+08	9.86708e+07	9.99666e+07	106225495	1.10113e+08
4-Ethylbenzaldehyde	3.03839e+07	3.56163e+07	2.97314e+07	2.18728e+07	4.2873e+07	4.6842e+07	5.51247e+07	4.24506e+07	7.14435e+07	4.05966e+07	3.71358e+07	4.8506e+07	4.80196e+07	6.46479e+07	6.38771e+07	1.8872e+07	4.4791e+07	2.37453e+07	2.02525e+07	2.80917e+07	2.44806e+07	5.15909e+06	3.23395e+07	1.24332e+07	6.76993e+06	4.60175e+07	2.09746e+07	1.0286e+07	3.20232e+07	5.6759e+07
4-Dodecylbenzenesulfonic acid	1.75079e+06	637517	4.58858e+06	1.43942e+06	4.50512e+06	1.70493e+06	1.7935e+06	2.47465e+06	1.12798e+06	1.09912e+06	3.92053e+06	1.11854e+06	2.67896e+06	2.1421e+06	1.3582e+06	1.06152e+06	1.27349e+06	2.84351e+06	2.09195e+06	2.34117e+06	2.40747e+06	1.08212e+06	1.52347e+06	2.65491e+06	926231	2.06455e+06	2.48283e+06	1.4745e+06	2.51236e+06	1.95904e+06
3-[(3-Methylbutyl)nitrosoamino]-2-butanone	2.66459e+07	3.30364e+07	2.69822e+07	2.32181e+07	4.0891e+07	1.68839e+07	1.84384e+07	1.85349e+07	2.14869e+07	2.05575e+07	1.71673e+07	1.50282e+07	2.17495e+07	3.08074e+07	3.69743e+07	2.5783e+07	4.19257e+07	3.09718e+07	2.97429e+07	3.79731e+07	2.42702e+07	4.60912e+06	2.61752e+07	1.09632e+07	1.1986e+07	3.43006e+07	2.17315e+07	1.05381e+07	2.92716e+07	4.33544e+07
3-(3,4-dihydroxyphenyl)propanoic acid	1992566385	2913769737	2715906479	2672991968	2668276735	3521527180	3787119857	3778017895	5022427022	3173062519	1266967095	1632098645	1632238676	1630433257	1357004518	8.92272e+08	1005386478	9.17602e+08	7.72341e+08	6.48814e+08	2470672367	5.79216e+08	3102470591	2220209490	2966592972	1719620336	1422937056	1431642145	1504264898	1560766428
2-Hexenoylcarnitine	427627	573014	649661	529410	648912	947003	1.23356e+06	1.37002e+06	1.59227e+06	1.16939e+06	574267	815038	815910	818233	787346	1.81846e+06	47231.8	3.29093e+06	1.92866e+06	2.39056e+06	2.62875e+06	508337	2.13348e+06	1.8905e+06	3.48061e+06	2.93254e+06	1.95735e+06	2.65628e+06	2.46109e+06	2.98501e+06
2-Furoic acid	3.67243e+07	3.4208e+07	4.81719e+07	4.46582e+07	5.25776e+07	2.2313e+07	2.68106e+07	1.99243e+07	3.41394e+07	2.10949e+07	1.21564e+07	1.57104e+07	1.51515e+07	1.05237e+07	1.02894e+07	1.16523e+07	1.3481e+07	1.04546e+07	8.29779e+06	6.11414e+06	6.1973e+06	1.83832e+06	6.98484e+06	5.42583e+06	5.82116e+06	4.20778e+06	5.07155e+06	4.402e+06	5.13627e+06	4.53531e+06
(all-Z)-20-hydroxy-5,8,11,14-Eicosatetraenoic acid	179017	852891	871296	1.18421e+06	1.70295e+06	1.83091e+06	1.44145e+06	1.94208e+06	1.17607e+06	1.24957e+06	1.10687e+06	1.07279e+06	11741	1.11403e+06	1.15361e+06	408347	633478	451624	253250	236670	417746	11244.7	670263	348672	1.20883e+06	480673	539662	1.39394e+06	796105	807563
2,5-Furandicarboxylic acid	2.56912e+07	2.218e+07	2.38328e+07	2.65135e+07	2.56216e+07	1.46391e+07	1.3541e+07	9.10892e+06	9.13527e+06	1.0464e+07	7.86413e+06	1.02575e+07	1.48798e+07	1.27651e+07	7.44211e+06	1.05789e+07	1.38464e+07	9.53966e+06	8.29717e+06	6.83569e+06	5.11577e+06	2.9819e+06	4.83172e+06	4.46304e+06	4.73153e+06	4.35906e+06	6.39383e+06	3.95219e+06	4.69699e+06	3.86742e+06
14,15-DiHETrE	316789	478553	371168	629518	1.67455e+06	326191	149247	177231	252320	143117	92352.9	113360	47654.6	107708	185536	1.30002e+06	1.23034e+06	1.27653e+06	1.79084e+06	2.68848e+06	529530	116839	836189	765724	804995	610258	436866	1.18513e+06	937868	1.05101e+06
DMSP	2781842048	3211520083	3292615570	3427612681	3134967667	2054819718	2076036724	1942033176	2414388727	1706660990	1907527232	2206535429	2399252411	2471650448	2264909834	2413132887	2982647644	2810508788	2662243475	2578715585	1751491912	1038381322	1839296195	1570226806	1947563016	2062230770	1765310414	2216848290	2009386806	2061417825
Ornithine	3700000	2800000	2600000	3300000	3400000	1400000	1700000	490000	2000000	1100000	2300000	4100000	4000000	3000000	2200000	4400000	5100000	4600000	3500000	2500000	37000	51000	33000	57000	35000	21000	440000	230000	730000	450000

## Sheet: fig4f_exo
Name	Old_Control_01	Old_Control_02	Old_Control_03	Old_Control_04	Old_Control_05	Old_CS1_01	Old_CS1_02	Old_CS1_03	Old_CS1_04	Old_CS1_05	CS1_filtrate_01	CS1_filtrate_02	CS1_filtrate_03	CS1_filtrate_04	CS1_filtrate_05	Old_CS4_01	Old_CS4_02	Old_CS4_03	Old_CS4_04	Old_CS4_05	CS4_filtrate_01	CS4_filtrate_02	CS4_filtrate_03	CS4_filtrate_04	CS4_filtrate_05	f2_filtrate_01	f2_filtrate_02	f2_filtrate_03	f2_filtrate_04	f2_filtrate_05	Young_Control_01	Young_Control_02	Young_Control_03	Young_Control_04	Young_Control_05	Young_CS1_01	Young_CS1_02	Young_CS1_03	Young_CS1_04	Young_CS1_05	Young_CS4_01	Young_CS4_02	Young_CS4_03	Young_CS4_04	Young_CS4_05
Tag	Old_Control	Old_Control	Old_Control	Old_Control	Old_Control	Old_CS1	Old_CS1	Old_CS1	Old_CS1	Old_CS1	CS1_filtrate	CS1_filtrate	CS1_filtrate	CS1_filtrate	CS1_filtrate	Old_CS4	Old_CS4	Old_CS4	Old_CS4	Old_CS4	CS4_filtrate	CS4_filtrate	CS4_filtrate	CS4_filtrate	CS4_filtrate	f2_filtrate	f2_filtrate	f2_filtrate	f2_filtrate	f2_filtrate	Young_Control	Young_Control	Young_Control	Young_Control	Young_Control	Young_CS1	Young_CS1	Young_CS1	Young_CS1	Young_CS1	Young_CS4	Young_CS4	Young_CS4	Young_CS4	Young_CS4
10,16-Dihydroxyhexadecanoic acid	106949	42542.4	57184.8	36401.3	55608	43613.9	43464.1	36348.7	75381	83199.1	72944.1	42481.5	36462.5	44824.4	61057	56944	51293.7	64768.1	62796.1	106686	86493.6	52984.2	52454.5	63980.9	61428.6	78199.5	46129.9	72627.4	84066.9	41885.4	35049.6	31592.4	69185.8	41176.6	51926.7	64916	22840.5	50175	40035.5	22258.6	30769.8	105831	66307.3	78712.9	75863.5
Vanillin	1.24548e+06	1.93356e+06	2.04123e+06	2.00853e+06	2.37282e+06	830165	1.84392e+06	380237	1.12744e+06	942646	2.82288e+06	1.61159e+06	2.49128e+06	2.25192e+06	2.68797e+06	497670	599033	503226	463347	357999	329399	2.09733e+06	2.51626e+06	2.11412e+06	2.24493e+06	6.05894e+06	7.2045e+06	6.52233e+06	9.20232e+06	6.24847e+06	1.98366e+06	2.13774e+06	752007	805031	707527	1.26014e+06	1.18401e+06	985911	645720	533403	893422	750449	565008	576345	885809
Val-Leu	327981	66423.7	71118.5	113891	247016	819969	1.7121e+06	332059	1.17663e+06	1.6335e+06	480576	573952	576557	676815	712029	1.5222e+06	6.38591e+06	5.10105e+06	3.52181e+06	1.64426e+06	61391.4	104751	153992	219959	127012	539787	313521	313630	479467	240770	5.60024e+06	5.41686e+06	1.51033e+06	1.57769e+06	1.54308e+06	1.16692e+07	9.0046e+06	5.48807e+06	3.59419e+06	4.48247e+06	7.17879e+06	6.75955e+06	5.24826e+06	6.07571e+06	6.51407e+06
Uracil	1.14578e+06	2.42067e+06	2.58364e+06	1.77395e+06	2.99921e+06	138656	167057	76969.9	255504	314440	111535	33014.7	49122.2	69928.1	140800	241726	517989	431908	171996	328703	122282	64477.3	107819	208342	164757	27550.3	147899	121071	110518	53003.5	55189.7	293955	121672	578987	535489	152335	405827	347981	305796	311636	56931.5	330276	130836	361270	485551
Tyramine	133896	135473	136305	105540	116891	119911	216565	81268.6	139149	205410	144362	136235	110483	160873	147109	203132	181132	147319	127106	111899	128148	163223	156867	161528	120104	141901	114451	100132	112165	95036.8	91110.8	118133	152698	119297	91404.7	91510.3	91253.4	155354	163044	38895.9	81253.7	171478	116435	112023	92495.3
Tryptophol	46769	77944.3	35942.9	17704	80566.6	67922.5	40526.6	43296.4	73350.4	32246.4	58103.7	51712.5	45241.5	92526.4	45600.7	48841.9	84120.6	34964.2	39282.8	95206.4	62225.6	36736	42549.5	53439.7	33016.7	40788.4	41238.6	52569.9	58270.8	52619.6	49698	77865.4	50614.1	56860.1	34146.5	69762	78485.9	64871.9	62256.6	20802.8	75189	19737.1	17119.1	23445.1	109434
Trioxsalen	1.34218e+06	1.48644e+06	1.66604e+06	1.88478e+06	1.66815e+06	5.58894e+06	2.07895e+06	1.63148e+06	2.31508e+06	2.85587e+06	1.53231e+07	1.39931e+07	5.3404e+06	1.28221e+07	5.73986e+06	965187	1.15453e+06	1.18014e+06	1.36844e+06	5.3568e+06	610300	1.36463e+06	1.69006e+06	1.95975e+06	9.27479e+06	1.51848e+06	1.96962e+06	1.33383e+06	2.54397e+06	1.11492e+06	980163	950551	928972	898872	924840	5.91368e+06	2.38777e+06	1.65809e+06	3.17335e+06	430849	2.06745e+06	2.25164e+06	1.40573e+06	1.6116e+06	7.69386e+06
Trifluoroacetic acid	2.52657e+08	2.47547e+08	2.45483e+08	2.68547e+08	2.68882e+08	2.49289e+08	2.80506e+08	2.57605e+08	2.73274e+08	2.83481e+08	3.05512e+08	254857198	3.25791e+08	3.41726e+08	3.0089e+08	2.95877e+08	2.84341e+08	3.13364e+08	2.93772e+08	3.13648e+08	3.00961e+08	3.06154e+08	3.73678e+08	3.27335e+08	4.28519e+08	3.18555e+08	2.73976e+08	2.9261e+08	2.8516e+08	2.66292e+08	2.64601e+08	2.74741e+08	2.33611e+08	259902603	2.3917e+08	3.16555e+08	2.90325e+08	3.23046e+08	2.63314e+08	247800807	2.82004e+08	292546066	2.63501e+08	2.66204e+08	2.3623e+08
Triethylamine	200994	220382	293718	261723	259336	189373	217136	270936	426024	352833	236873	361937	364394	201798	319819	216327	333844	345417	283126	311055	350862	242459	309679	302646	320214	267618	333524	242120	333438	225559	454546	496896	402184	383327	487999	426967	444535	448009	561171	496364	443284	424768	524030	470970	396378
Triethanolamine	297136	753853	614597	362012	454928	566709	2.1402e+06	533843	329690	188645	221234	238685	87532.7	172725	203321	124183	363804	326875	393312	615590	170824	243949	32209.7	143405	22119.3	478234	217264	256930	111190	205082	88258.3	240050	734237	6.14109e+06	9.04205e+06	34649.5	57583.8	66879.4	63161.7	279411	347077	247718	891247	608794	177493
2S-Amino-tridecanoic acid	305714	256126	502156	430670	218971	171926	2.36851e+06	438216	266052	254530	119698	59858.5	63771.1	79811.1	72313	264886	360384	410995	440007	544027	107389	121271	174887	145185	147852	168989	129583	174959	171263	72608.8	535748	576808	222421	476959	476719	201558	260550	226982	257297	40092.1	473340	447878	849630	863671	414131
Traumatin	6.92737e+06	1.00671e+07	1.2055e+07	8.32541e+06	8.73645e+06	1.30552e+07	8.94803e+06	4.72243e+06	9.1432e+06	1.11421e+07	1.30212e+07	9.61065e+06	1.30307e+07	1.4312e+07	1.33127e+07	1.04622e+07	1.4196e+07	9.57946e+06	1.00597e+07	8.73625e+06	5.25604e+06	1.17764e+07	7.95879e+06	1.31863e+07	1.87807e+07	8.11706e+06	1.08175e+07	9.75504e+06	1.40685e+07	7.14382e+06	9.04977e+06	6.76014e+06	8.41015e+06	6.25451e+06	4.22378e+06	8.74951e+06	7.86872e+06	8.57734e+06	1.05022e+07	5.95585e+06	6.79069e+06	8.70125e+06	6.15395e+06	9.89414e+06	1.10828e+07
Asarone	1.60409e+07	1.21369e+07	1.43134e+07	1.23378e+07	8.16044e+06	1.31945e+08	4.95299e+07	3.94599e+07	3.74044e+07	4.99565e+07	1.77326e+08	2.03999e+08	6.02412e+07	1.92018e+08	6.36711e+07	2.3943e+07	2.03941e+07	2.10713e+07	2.91029e+07	1.14704e+08	9.26757e+06	1.38655e+07	2.06427e+07	2.18739e+07	157265285	1.67534e+07	1.80807e+07	1.22004e+07	2.49887e+07	1.1408e+07	1.25302e+07	1.53244e+07	1.65756e+07	1.46194e+07	1.4129e+07	153819378	4.04801e+07	2.08489e+07	3.54277e+07	6.31151e+06	3.04908e+07	4.6938e+07	1.88266e+07	2.76131e+07	1.82436e+08
Tiglylcarnitine	500044	522417	764716	895900	818132	67615.8	87950.8	21906	76339.9	112300	27630	31458.4	28501.1	39267.1	35103.8	398252	702649	783384	765145	749975	15652.2	16272.2	16476.4	14076.9	21380.7	25522.8	59712.5	28818.7	76488.2	23343.7	4.16291e+06	5.0106e+06	5.80876e+06	5.27074e+06	5.21317e+06	110938	99565.5	111701	96638.8	48688.1	492796	668080	685557	696886	650945
Thymine	1.58941e+07	1.77183e+07	1.80143e+07	1.7383e+07	2.83576e+07	5.85756e+06	1.04261e+07	3.28517e+06	9.82986e+06	9.76515e+06	3.04401e+07	6.85355e+06	1.16141e+07	1.32657e+07	2.03033e+07	1.25933e+06	2.44457e+06	4.47578e+06	1.85881e+06	967623	90439.3	42460.5	30976.3	80333.8	36729.8	724214	79225.4	80257.3	80457.4	73810.8	510061	1.42781e+06	232385	675724	663582	5.75609e+07	3.2486e+07	1.82296e+07	2.24892e+07	1.85215e+07	707137	920875	1.14489e+06	950330	547817
Theophylline	100785	131071	152288	169839	150822	136650	120372	61141.8	101318	132857	110487	69317.3	124531	80276.3	114123	123017	132255	102964	116690	160587	75822.4	122766	94676.3	133932	145418	83084.9	162075	90323.2	161362	90497.4	136435	131641	246790	211059	198028	184424	204500	208929	163925	86210.3	138183	184317	143503	156994	160023
Taurine	199933	199348	197721	191562	173750	194336	201758	156792	168712	182530	199387	173642	160538	157034	166469	196320	214280	209843	204637	193576	102653	147126	141232	151918	129112	189859	200170	161521	185544	168398	145095	164963	350901	161865	144247	149097	134727	163525	149398	119614	167454	138171	156995	157719	148326
Sulfuric acid	733079	2.26369e+07	2.33962e+07	4.05186e+07	2.65933e+07	3.55401e+07	507846	2.9183e+07	3.54226e+07	2.9428e+07	946515	1.73105e+07	2.59159e+07	602367	2.73937e+07	3.9148e+07	4.98276e+07	9.46726e+07	6.1674e+07	3.74236e+07	1.06818e+06	2.06624e+07	3.15145e+07	3.48192e+07	3.65581e+07	4.04078e+07	2.19647e+07	375448	3.56473e+07	2.64365e+07	6.79668e+07	5.88085e+07	4.25789e+07	6.00818e+07	6.16036e+07	5.37516e+07	4.89481e+07	3.70925e+07	4.21375e+07	4.24469e+07	5.08638e+07	833159	3.77017e+07	4.32996e+07	625850
Succinylacetone	1.68442e+06	1.00879e+06	901241	1.89799e+06	2.75789e+06	4.51904e+06	5.97217e+06	350634	3.2378e+06	3.70614e+06	210234	157166	172857	159852	185142	2.75307e+06	6.78781e+06	5.91002e+06	6.86709e+06	7.28991e+06	223314	211147	237274	203385	247028	241370	238566	191481	545231	192823	2.36234e+06	5.13805e+06	3.86085e+06	4.64807e+06	4.54612e+06	629420	2.32149e+06	1.71919e+06	2.83882e+06	445894	2.50548e+06	1.52236e+06	3.61961e+06	2.42129e+06	1.30187e+06
Succinimide	327651	320180	156136	211274	188459	106568	286492	52126.1	29070.3	30028.5	599521	29802.3	33561	224122	30854.2	205827	28503.2	28232.6	28711.3	28024.2	134999	24927.7	218458	126267	29519.8	312278	350762	229924	152311	298174	160080	193917	336664	41707	347121	298540	410147	341181	253457	178462	298365	324836	399685	226927	237482
Succinic acid	2.92981e+06	7.2539e+06	9.32155e+06	9.93779e+06	7.16047e+06	1.01801e+06	1.4558e+06	1.87282e+06	1.15851e+06	1.21934e+06	767833	488501	926467	992016	686869	1.72622e+06	397705	197810	410792	489979	3.25766e+06	1.29168e+06	1.69675e+06	1.64083e+06	1.86015e+06	753611	606387	515975	147470	458259	605491	209706	806845	600756	569374	1.73954e+06	1.31792e+06	1.02628e+06	1.03807e+06	627867	944423	1.35807e+06	921646	1.057e+06	1.21381e+06
Prenisteine	1.68082e+06	2.35937e+06	3.61275e+06	4.47235e+06	1.2143e+06	271431	496787	82420.8	227748	363419	44815.8	10695.8	12336.9	11786.1	17801.8	472356	810216	798184	761270	492544	212668	114633	108717	191944	314831	9548.61	9775.15	24328	10962.7	10059.5	36167.8	11483.1	12584.3	12454.3	12597.8	12642.3	39901.3	109657	91508.5	10912.9	35871.4	22630.7	29232.4	16952.7	19745.9
sphinganine	510843	7.7412e+06	1.06914e+06	1.07034e+06	8.7325e+06	7.80715e+06	3.10247e+07	2.55741e+07	1.1494e+07	971513	370630	6.62993e+06	852431	2.69998e+06	5.33426e+06	536186	2.29799e+06	8.21906e+06	1.22745e+06	7.13362e+06	1.4695e+07	1.57094e+07	4.88346e+06	1.51219e+06	2.18798e+06	3.76598e+06	1.21311e+06	1.27007e+06	1.61823e+06	2.06204e+06	898791	386979	3.88766e+06	2.20015e+07	2.12905e+07	1.22083e+06	780114	956568	853666	2.84111e+06	8.23867e+06	1.47252e+06	9.25621e+06	1.24821e+07	6.14722e+06
Sorbitan, monododecanoate	45023	28067.6	37445.6	39611.9	45119.4	106822	27114	12867.5	23445.4	21943.9	73428.7	20886.7	25520.1	15702.4	25460.7	26031	11096.7	15003.6	25621.4	21381.7	1.7816e+07	673647	86149.6	18649.6	31991.9	33211.2	21902.4	27884	16516.9	19377.8	21587.3	27343.7	21111.6	9923.99	12250.2	20282.7	56701.1	25700.6	45168.8	25878.8	28744.7	26034.7	88734.3	20401.3	9458.89
Sildenafil	252429	295952	330179	595654	748893	342605	591761	497284	535279	371399	266688	270541	322618	365786	417676	399139	413404	607061	514266	767130	548243	639199	815029	738182	910053	296067	453104	436916	518613	312049	289263	479366	342531	287316	266219	207201	292107	315148	347770	85598.6	174242	322953	271652	260034	291915
Serine	132148	155185	180258	145654	428019	56213.5	104959	36930.1	35677.5	48522.8	40108.4	177056	136049	48621.7	60185.6	37308.1	86452.4	46601	59846.4	44067.4	150473	56665.8	36128	88504.5	114037	202549	368846	385441	1.33957e+06	326633	331711	906460	9.77636e+06	361546	65846.6	132958	42124.8	50334.7	139074	765895	280367	212692	105113	67636.1	45318
SECONAL	151716	148956	355108	177396	253027	173386	248450	179905	115903	318388	244473	159896	126853	200398	229347	125772	151209	411936	210420	398276	202774	279767	327720	332807	383198	143365	170543	111411	226015	164402	350647	180339	228045	204086	125407	109146	206067	144554	164369	93386.5	236138	148238	208793	211395	213841
Sebacic acid	476054	979755	1.30188e+06	1.00484e+06	847487	593241	661664	417264	889479	872384	446357	557841	576831	534621	742424	763173	1.2003e+06	1.33528e+06	1.30833e+06	1.35585e+06	1.41731e+06	442753	468192	550093	437512	495545	258536	269995	299633	186084	1.64628e+06	1.01348e+06	562379	761572	837103	859738	636203	636592	768719	655891	1.34297e+06	1.22358e+06	1.44715e+06	1.14269e+06	1.42757e+06
Salicylic acid	275383	501065	570746	551806	630712	523748	665632	315222	440296	616916	692465	955174	1.1346e+06	1.13677e+06	1.0677e+06	490385	363665	326195	401050	424105	839436	606011	802579	704648	856612	428283	602066	689262	1.33308e+06	772046	822562	1.34152e+06	892316	573586	588826	590856	654880	537149	534553	725821	742211	836582	447281	4.11377e+06	699410
Levalbuterol	4.1034e+06	6.99649e+06	7.27407e+06	8.50448e+06	8.18029e+06	7.35974e+06	8.01397e+06	5.88996e+06	8.7293e+06	1.01411e+07	3.62357e+06	5.14392e+06	8.41469e+06	7.49352e+06	6.76259e+06	6.02822e+06	8.51769e+06	9.78673e+06	9.1002e+06	9.70465e+06	4.70094e+06	6.50096e+06	5.92062e+06	5.55679e+06	6.3779e+06	5.77126e+06	6.69864e+06	7.13533e+06	5.77833e+06	5.5979e+06	6.74033e+06	6.37665e+06	9.37572e+06	8.71279e+06	8.30329e+06	8.57122e+06	9.35197e+06	8.21053e+06	7.25574e+06	7.91722e+06	9.74324e+06	9.95193e+06	8.47862e+06	8.59933e+06	1.04731e+07
Safrole	1.17222e+06	1.13633e+06	1.28048e+06	1.41433e+06	1.13515e+06	3.50706e+06	1.41645e+06	1.38896e+06	1.06719e+06	1.85324e+06	1.21009e+06	480313	420987	969905	441210	1.18063e+06	1.25944e+06	1.22171e+06	1.33552e+06	3.2688e+06	330124	646574	640904	587466	1.65009e+06	813517	960620	862466	1.31533e+06	724262	1.53565e+06	1.18929e+06	1.28302e+06	270780	1.44201e+06	3.56412e+06	1.50195e+06	740699	1.25464e+06	716143	1.5509e+06	1.43862e+06	1.22889e+06	1.23086e+06	4.78721e+06
S-Adenosyl-L-homocysteine	498754	1.20466e+06	224453	580246	549375	710728	1.20717e+06	462067	508516	401768	636509	594193	322711	155327	179394	1.12189e+06	540605	403532	305598	321056	607132	569706	535445	569841	204998	725153	563182	376837	223004	293158	882654	1.22019e+06	668426	736213	485059	541937	611943	379356	345305	319331	533850	589964	460289	524824	422683
Rivastigmine	93489.7	72585.4	90302.6	77150.5	86270.3	79980.8	147736	42758	105269	117197	123828	101413	126177	100566	114943	99351.3	84227.9	111407	111856	119839	84531.5	85541	142151	92244.6	149874	70386.4	140287	92866.3	113769	73721	112130	103855	103341	82385.7	63695.2	74114.8	83493.9	85463.6	67598.8	45351.6	109054	128711	121624	80434.5	85689.2
RHUBAFURAN	470586	648116	935442	1.04561e+06	875194	421220	599547	236912	650360	670314	366867	389116	586063	836194	532302	686228	689436	702530	623123	644560	287914	431567	676469	533542	663257	468717	507806	566504	840636	569161	1.15094e+06	1.17978e+06	1.11042e+06	1.02714e+06	1.03779e+06	732940	708801	809409	661991	215256	774664	765428	676044	868275	1.01836e+06
L-Pyroglutamic acid	9.67743e+06	9.5035e+06	1.34643e+07	2.12743e+07	2.21234e+07	1.24957e+06	304112	870311	721785	631094	111389	184351	608621	120926	171266	717672	690621	141585	656758	799592	201113	96208.4	73566.3	396607	78877.9	207463	269954	622297	243489	160236	662102	232971	7.15245e+06	1.47948e+06	1.96176e+06	1.43338e+06	1.39359e+06	955429	1.25375e+06	5.39788e+06	6.44795e+06	826875	976792	1.23667e+06	1.02618e+06
Pyrimidine	804751	612610	661377	528582	784563	536854	647938	233139	586189	652143	553688	570452	690328	726896	712823	660251	345424	472681	527676	622831	229787	192301	926718	521781	825443	851532	1.05437e+06	815330	678643	533506	984443	944677	1.44515e+06	828959	855335	861168	935448	967100	1.00545e+06	500374	747003	850487	575454	622713	795983
p-Xylene	530507	516328	624183	650350	1.19349e+06	4.38141e+06	1.29509e+06	1.66271e+06	1.40322e+06	2.40638e+06	1.06187e+06	427958	343190	1.14092e+06	223097	1.02539e+06	1.18918e+06	1.12251e+06	1.24754e+06	4.01919e+06	112970	307580	414390	459443	1.99688e+06	98327.2	30858	86105.8	207585	66375.8	351088	402078	312870	274483	332975	4.6629e+06	1.30638e+06	1.0412e+06	1.51123e+06	835034	1.61448e+06	1.76942e+06	1.01263e+06	1.14779e+06	6.096e+06
putrescine	176567	196639	190134	183158	146564	168227	205759	136563	160987	177865	137248	142591	131417	144963	128833	177633	155925	140508	150994	134005	125128	126538	133872	127848	133863	130975	129217	138898	127090	121796	128645	126666	121021	117800	112662	168502	146987	188261	139092	93947.3	121167	134699	117354	113512	140334
Psilocin	1.38792e+06	2.65767e+06	1.55886e+06	2.4086e+06	1.45519e+06	1.91809e+06	1.90055e+06	1.44709e+06	1.72397e+06	1.1395e+06	1.8454e+06	1.95349e+06	1.26168e+06	968854	1.43446e+06	1.84435e+06	1.03694e+06	1.16837e+06	1.70383e+06	1.52896e+06	2.40757e+06	1.30891e+06	2.4364e+06	1.52908e+06	1.45468e+06	1.6943e+06	1.19828e+06	1.89303e+06	2.89321e+06	1.10516e+06	2.21741e+06	1.97605e+06	1.53404e+06	2.31582e+06	2.29587e+06	1.4996e+06	1.37099e+06	2.01264e+06	1.30924e+06	2.03142e+06	1.17836e+06	1.49217e+06	2.06742e+06	1.31375e+06	1.99024e+06
Pro-tyr	1.46611e+06	1.65938e+06	1.32444e+06	1.26297e+06	1.61255e+06	1.1084e+06	1.08469e+06	349016	667433	849055	274013	176231	234482	284384	231463	4.34747e+07	4.1164e+07	3.5089e+07	3.04401e+07	3.1395e+07	3.84305e+07	3.78146e+07	3.7165e+07	3.6233e+07	3.76104e+07	44875.6	52900.1	47466.6	67215	57985	290441	237851	230818	491194	491661	349727	523154	571749	465350	903907	2.99349e+07	3.88715e+07	2.9033e+07	3.01844e+07	3.82944e+07
Stachydrine	351311	179151	236301	155666	342099	419856	904499	285687	295223	374541	250355	189184	211635	226277	247282	387108	250794	215837	264220	333581	322859	235135	190823	288911	237519	408050	238996	214524	181248	230077	247591	125431	336355	524324	585618	321552	260621	202418	291816	275361	428321	332462	315483	239683	316234
Progesterone	401825	800158	1.03493e+06	1.0634e+06	2.59245e+06	1.68728e+06	862621	1.48291e+06	1.17895e+06	1.03884e+06	21311.1	63740.8	42876.2	34780.1	58818	1.63713e+06	1.73176e+06	529894	694011	938617	23547.5	32072.1	61535.1	45721.1	20175.8	39838.3	45224.6	20974.6	21397.8	26052.7	3.75548e+06	2.65558e+06	2.57623e+06	890808	1.12874e+06	6.29252e+06	2.62565e+06	2.45515e+06	2.99853e+06	1.49303e+06	7.9584e+06	6.64328e+06	2.79217e+06	3.0025e+06	1.01411e+07
Procaine	72188.7	75350	53549.1	73558.2	90527	102342	186760	71130.7	50489.4	55941.3	111015	58021.2	93411.8	81009.7	77760.7	63100.1	97801.5	114867	56947	129586	94573.4	73434.9	97997.4	104577	95062.3	66595.3	59148.8	64251.4	172692	33950.4	109024	48043.5	83096.5	48705.7	34351.4	106149	98817.7	72661.9	92935.7	37048.3	60966.5	111493	133958	39087.8	37517.9
Pregabalin	2.52938e+07	3.4018e+07	4.22136e+07	4.2714e+07	5.34474e+07	1.3769e+07	1.13861e+07	5.77631e+06	1.22402e+07	1.90991e+07	5.53625e+06	4.27875e+06	5.79219e+06	3.55061e+06	5.34188e+06	1.97584e+07	2.00277e+07	1.76399e+07	2.38211e+07	2.53507e+07	3.37368e+06	6.56732e+06	7.06028e+06	6.40166e+06	5.72544e+06	6.63444e+06	1.58237e+06	1.23778e+06	1.6591e+06	1.40565e+06	1.35738e+07	6.24776e+06	4.28523e+06	4.46337e+06	4.32659e+06	4.99813e+06	4.10688e+06	3.18782e+06	4.49664e+06	1.80046e+06	1.03238e+07	1.14216e+07	8.36378e+06	8.7264e+06	1.09923e+07
porphobilinogen	13937	10927.9	22327.7	11935.1	20056.9	25128.6	18872.1	15514.3	16185	27925.8	21583.8	15123.4	20461.9	16979.9	20465.5	20904.9	26408.1	31382.3	13020.1	14813.6	24269.5	15452.3	11650.2	12708.5	12868.9	10872.9	23435.5	14313.1	54053.2	11709.7	22714.2	81576.9	145789	1.31665e+06	1.38499e+06	28297.1	26789.2	20110.8	43643.9	17389.5	28596.2	35894.9	17510	24775.1	13911.1
1-Vinyl-2-pyrrolidone	351485	658707	886949	1.0145e+06	904041	676516	1.20844e+06	841540	1.0803e+06	921575	441479	528493	857958	529257	894477	968014	996268	947863	1.01044e+06	1.50309e+06	1.8523e+06	1.29769e+06	1.91573e+06	1.92692e+06	2.21956e+06	538508	1.03114e+06	824899	833965	362519	816413	774927	607341	572559	603346	719437	663033	721706	975883	266162	645904	751749	552878	649521	742159
Pipecolic acid	6.83047e+06	7.75773e+06	7.81089e+06	8.46725e+06	1.10605e+07	2.30643e+06	2.63325e+06	2.38415e+06	2.38771e+06	2.07467e+06	1.83251e+06	2.70055e+06	828546	1.19053e+06	742919	2.26994e+06	3.22995e+06	2.60255e+06	2.6654e+06	5.30773e+06	2.30835e+06	1.12179e+06	546641	1.03646e+06	1.33492e+06	3.03552e+06	1.70428e+06	1.73603e+06	1.90359e+06	2.55064e+06	1.17155e+06	867866	2.12297e+06	1.62544e+06	2.04461e+06	1.24622e+06	1.70182e+06	1.39674e+06	1.536e+06	2.33188e+06	1.02015e+06	2.39958e+06	991995	2.05598e+06	1.63537e+06
Pindolol	343709	71196	39470.3	188725	98199.8	682528	689017	83815	143727	71274.5	555367	61673.7	90432.6	81931.8	534919	478725	101968	52238.8	64766.7	71521.3	675553	152782	140271	125696	308019	574304	99276.9	46978.9	189266	45340.8	636680	309764	511877	478865	649235	363617	256683	645396	407841	114752	378194	678265	204842	110335	529305
Pilocarpine	284164	294081	263971	272894	275669	315272	332851	185365	258009	312236	333272	268585	328022	277878	280628	332574	311011	270526	300046	285263	312352	297308	290599	269635	294445	313541	291125	256055	410285	237586	283458	271922	257890	232200	238425	248860	272275	331592	280446	125245	251944	283833	215933	227285	269303
3-Dimethylallyl-4-hydroxymandelic acid	1.86498e+07	2.35233e+07	2.11263e+07	1.89293e+07	1.18967e+07	306273549	5.09933e+07	7.34043e+07	6.86417e+07	9.61059e+07	183591639	291823859	5.7778e+07	1.76534e+08	1.01854e+08	4.1959e+07	3.33079e+07	4.95512e+07	3.36577e+07	1.68223e+08	1.28929e+07	2.00233e+07	2.70107e+07	2.63507e+07	2.12547e+08	3.10272e+07	2.95934e+07	2.04747e+07	4.37995e+07	1.66683e+07	1.50783e+07	1.85907e+07	1.44991e+07	1.27512e+07	1.29162e+07	2.2665e+08	3.68548e+07	2.60796e+07	5.099e+07	7.3095e+06	3.50663e+07	3.95443e+07	2.55005e+07	1.5517e+07	155162158
Phthalic acid	1.25654e+06	846815	1.13023e+06	905999	917113	937176	512846	562744	554424	677218	2.40576e+06	1.72173e+06	1.51933e+06	2.70242e+06	1.28033e+06	753520	463720	373883	469521	429719	2.36026e+07	1.07253e+07	1.15394e+07	1.99976e+07	1.59968e+07	2.80725e+06	1.10982e+06	3.46358e+06	744153	3.26e+06	2.11794e+06	1.69323e+06	2.3978e+06	1.88161e+06	2.25968e+06	1.82571e+06	2.00957e+06	2.14794e+06	1.94426e+06	2.30381e+06	2.07835e+06	2.64182e+06	2.06638e+06	1.84669e+06	2.65931e+06
Benzenol	464102	743532	799469	1.01857e+06	1.10125e+06	618207	626709	189798	316004	285219	4.16462e+06	2.62979e+06	4.6358e+06	4.60842e+06	5.84786e+06	540064	588690	483571	596727	400788	379281	523479	1.38691e+06	1.73582e+06	1.60315e+06	810338	998868	883037	2.02569e+06	938232	3.69709e+06	4.21978e+06	1.92485e+06	2.2907e+06	2.31911e+06	1.21082e+07	1.09972e+07	5.682e+06	5.59905e+06	5.52178e+06	2.08902e+06	2.19453e+06	1.71581e+06	1.84511e+06	1.98923e+06
Phenmetrazine	364506	354052	399730	319300	292219	300689	358228	335782	550911	212747	568079	8.13672e+06	309685	367200	392361	461344	407097	76360.1	77498.9	394222	213734	1.08851e+07	393636	363716	413141	354745	324509	308925	79781.5	329417	105225	154514	131453	140619	319785	240319	76244.8	363416	500833	186071	265910	422555	114875	215175	379672
Penbutolol	27932	57644.9	50541	46819.2	21977.6	99824.5	53902.1	49770.3	65698.3	40206.1	101580	108219	56319.1	17183.2	66994.7	147370	243275	173746	244645	134281	13354.8	16415.4	15361.8	16027.2	18145.3	13457.9	15969.5	15483.7	16299.2	14844.9	259543	14260	14918.9	32017.1	14231.8	16284.7	52215	43360	13722.7	13047.6	14892.1	14600.9	14806.9	14024.8	96915.2
2,3,4,5-Tetrahydroxypentanal	7.19969e+06	4.15744e+06	4.64122e+06	5.29925e+06	2.99612e+06	9.10294e+06	2.86185e+06	2.50756e+06	4.32488e+06	8.41156e+06	170667	312665	187495	219386	350905	1.26668e+07	1.28236e+06	424134	904146	1.22068e+06	566811	209856	151311	190475	168925	343836	861785	415717	2.08025e+06	318143	6.37494e+06	2.15205e+06	5.68315e+06	2.26754e+06	2.27792e+06	1.6371e+07	8.22357e+06	1.34991e+07	1.32504e+07	7.55107e+06	4.18396e+06	9.15909e+06	2.11588e+06	4.24496e+06	1.44509e+07
Paraldehyde	525652	953803	729823	781676	726243	838519	399136	385087	504012	522605	309497	266469	323037	221592	260090	603348	504420	492368	442489	567048	1.30931e+06	446555	1.03936e+06	392050	422356	670455	313309	395335	910693	239711	1.71603e+06	1.30447e+06	710609	1.57847e+06	1.53651e+06	824147	1.09007e+06	1.13426e+06	981750	778566	934601	1.73599e+06	1.76572e+06	1.06628e+06	1.72083e+06
D-PANTOTHENIC ACID	1.50401e+07	1.42161e+07	9.56919e+06	7.54693e+06	6.38424e+06	8.52922e+06	5.33718e+06	4.33757e+06	4.96969e+06	6.07993e+06	1.31013e+07	6.02501e+06	1.3509e+07	1.26754e+07	1.10848e+07	1.07122e+06	1.83702e+06	1.54538e+06	708506	850925	83618.4	78714.3	96333.3	130829	64429.3	238850	77587.4	44944.1	91647.4	63047.1	153790	355028	78097.4	788519	858782	9.99321e+06	9.42097e+06	7.77593e+06	7.95812e+06	2.40141e+06	232273	102805	181312	151955	80679.7
4-Methoxyaniline	240827	131343	165188	316382	273775	339931	362345	63901.4	129818	319576	426754	69925	329946	116539	105518	348669	659035	480119	438514	421885	502963	383583	74139.6	145878	406588	58623.1	277585	48039.6	408297	225411	370607	461205	315019	314773	374612	211726	215247	263011	173842	135155	254288	325783	256097	204639	249046
4-Aminobenzoic acid	1.7497e+06	2.024e+06	2.36782e+06	3.66199e+06	2.54807e+06	274658	483584	266957	546022	284543	92158.9	95130.3	67836.5	44653.2	117256	241780	516926	299303	385079	278966	321254	62840.3	92405.7	107303	163240	73781.1	69224.3	90690.4	51651.8	55401.2	296181	231252	296818	316296	473466	302823	429204	187085	181539	502863	2.19818e+06	486998	597116	400238	173752
Hexadecanamide	958083	2.00789e+06	1.74152e+06	2.52837e+06	1.602e+06	3.07756e+06	2.58156e+06	1.46218e+06	3.63932e+06	5.9908e+06	1.72276e+06	1.47952e+06	1.83496e+06	1.14813e+06	1.558e+06	1.65481e+06	1.74796e+06	1.43871e+06	3.19103e+06	5.98926e+06	1.1228e+06	1.40836e+06	3.01638e+06	1.91994e+06	3172.46	431001	456627	371179	312479	418336	1.54137e+07	7.81985e+06	4.08122e+06	2.43108e+06	2.37527e+06	1.81102e+06	3.94931e+06	214372	2.11841e+06	870984	3.12986e+06	1.69054e+06	1.65213e+06	1.85425e+06	5.5631e+06
Palmitic Acid	9.74011e+06	4.08164e+08	7.24106e+07	7.73929e+07	3.81519e+08	3.56716e+08	6.51317e+08	4.79954e+08	4.25664e+08	5.33449e+07	3.82185e+07	3.69015e+08	8.73391e+07	1.7521e+08	2.85368e+08	3.75325e+07	1.66791e+08	4.08408e+08	7.83787e+07	3.02274e+08	5.68906e+08	6.01462e+08	1.11365e+08	8.19817e+07	1.05472e+08	3.07836e+08	1.09667e+08	1.41248e+08	7.64105e+07	9.21702e+07	1.9217e+07	1.6093e+07	3.26148e+08	650054591	641091161	1.35487e+08	4.78766e+07	4.27573e+07	6.88323e+07	2.1068e+08	4.7621e+08	7.84115e+07	4.1604e+08	5.09353e+08	2.37446e+08
Palmitelaidic acid	1.88441e+06	2.21621e+06	2.10596e+06	1.78803e+06	2.67606e+06	2.85358e+06	3.35667e+06	1.33836e+06	2.54518e+06	3.67175e+06	78212.5	89334.8	151237	201811	32577.4	886683	567640	375818	576983	515319	199715	56448.7	93303.5	136079	43457.8	38971.4	59242.7	54533.7	86448.2	272623	1.35748e+06	627680	2.30846e+06	829054	651589	2.24452e+06	1.24282e+06	1.39068e+06	1.71125e+06	411162	2.0329e+06	923306	565338	661746	4.57657e+06
oxandrolone	1.44622e+06	1.71787e+06	1.56988e+06	1.08237e+06	1.8717e+06	4.05883e+06	2.88933e+06	3.45967e+06	3.33661e+06	5.12942e+06	23296.1	134436	73282.4	95611	92785.5	2.1406e+06	482573	343105	685688	872400	89018.4	102360	123795	159376	51396.3	115747	43132.3	67620.5	79502.2	31999.9	1.76085e+06	634031	985869	544942	503631	2.92796e+06	1.91842e+06	1.87571e+06	2.30392e+06	715820	2.59024e+06	2.25541e+06	1.07567e+06	1.46945e+06	2.66221e+06
O-ureido-D-serine	2.7988e+06	1.16698e+06	3.99347e+06	5.52137e+06	2.92377e+06	5.61133e+06	1.82953e+07	2.48583e+07	1.86925e+07	6.14847e+06	1.28827e+06	9.41361e+06	6.69848e+06	1.47863e+07	1.44799e+07	1.11064e+06	5.13407e+07	3.86887e+07	1.56296e+07	1.07181e+07	268341	2.14886e+06	1.33146e+07	1.25668e+07	5.17169e+06	2.639e+06	462377	1.45002e+06	1.56546e+07	493545	92198	1.33866e+06	365323	2.53019e+06	3.00885e+06	615172	605902	778660	715395	567107	569439	554475	960250	822217	875157
Ornithine	4.86106e+06	9.389e+06	11712333	1.40644e+07	1.30125e+07	1.37152e+06	2.71215e+06	2.31998e+06	1.34724e+06	1.20226e+06	641876	1.02202e+06	686832	460257	437974	1.09348e+06	1.16723e+06	757191	900717	894329	757826	719262	466047	668749	546688	725066	448603	523909	1.24065e+06	528307	870421	1.28039e+06	2.56749e+07	4.26581e+06	4.30916e+06	1.51026e+06	1.11203e+06	822504	1.19797e+06	3.45665e+06	3.09951e+06	2.00735e+06	4.08114e+06	2.30283e+06	1.34911e+06
Oleamide	6.24344e+06	1.00096e+07	1.09488e+07	1.67843e+07	1.09511e+07	2.5618e+07	2.21084e+07	1.25655e+07	2.91147e+07	4.30627e+07	1.79122e+07	1.55465e+07	17429277	1.07792e+07	1.35546e+07	1.41716e+07	1.81025e+07	1.40076e+07	3.06907e+07	6.75133e+07	7.82179e+06	1.29829e+07	2.25149e+07	1.52658e+07	4042.45	2.22062e+06	1.84659e+06	1.11881e+06	755744	1.24798e+06	1.01929e+08	4.64718e+07	2.76562e+07	1.5945e+07	1.67992e+07	1.47135e+07	2.84647e+07	1.01561e+07	1.66466e+07	6.75826e+06	2.04155e+07	1.67456e+07	1.24322e+07	1.68934e+07	4.08606e+07
N-Undecanoylglycine	3.34852e+07	4.61819e+07	3.75832e+07	2.64471e+07	2.68945e+07	9.6329e+07	1.14662e+08	44860039	2.7708e+07	3.17244e+07	4.82618e+07	3.25343e+07	3.37529e+07	3.17526e+07	2.96454e+07	4.14803e+07	3.19529e+07	5.20341e+07	3.56062e+07	3.81883e+07	3.91722e+07	4.1002e+07	4.93648e+07	6.09911e+07	5.14347e+07	5.28778e+07	3.33782e+07	4.87015e+07	5.37085e+07	2.39715e+07	1.13794e+08	7.53651e+07	7.48186e+07	8.27782e+07	7.97837e+07	7.3579e+07	5.15294e+07	2.93554e+07	5.26177e+07	3.63318e+07	128534041	92544104	8.77372e+07	8.48102e+07	120620790
4-Hydroxy-5-methylfuran-3(2H)-one	853307	1.94929e+06	2.42423e+06	2.31377e+06	1.32142e+06	1.51088e+06	1.79773e+06	2.15254e+06	1.73066e+06	1.69146e+06	499219	404480	294445	507930	459277	1.41798e+06	3.01339e+06	3.06832e+06	3.08906e+06	2.5021e+06	176600	333786	345419	413912	349399	230329	337584	291301	453843	331801	1.97519e+06	2.53269e+06	2.34834e+06	3.43451e+06	3.63431e+06	2.80064e+06	2.44628e+06	2.42074e+06	2.04153e+06	1.07505e+06	2.66089e+06	2.51163e+06	2.76728e+06	2.26701e+06	2.32597e+06
3a,6,6,9a-Tetramethyldecahydronaphtho[2,1-b]furan-2(1H)-one	118210	88441.1	45906.5	77440.8	217232	186669	153533	121363	178559	393266	81873	83478	65226.6	41332.3	88123.5	150622	337054	178656	379772	354444	93775.2	52437.1	46431.3	109956	26970.7	75611.4	59979.9	70788.4	83857.5	43644.9	4.32312e+06	3.01514e+06	5.2007e+06	3.21523e+06	3.59321e+06	3.05884e+06	1.61004e+06	672553	1.59427e+06	292308	4.82859e+06	4.0595e+06	3.08405e+06	4.79124e+06	1.24562e+07
N-Nonanoylglycine	3.36046e+06	4.41786e+06	5.75187e+06	5.01813e+06	6.43568e+06	3.96092e+06	9.16403e+06	2.48528e+06	3.21954e+06	3.81997e+06	3.14989e+07	1.54139e+07	2.06492e+07	1.43951e+07	2.36987e+07	5.38392e+06	5.66124e+06	5.77114e+06	1.21363e+07	7.76605e+06	9.66511e+06	2.80691e+07	4.05424e+07	4.78091e+07	3.52003e+07	4.02818e+07	5.80658e+06	4.26628e+06	7.23053e+06	2.94024e+06	8.77011e+07	1.23245e+07	5.49276e+06	8.58859e+06	8.73958e+06	1.85026e+07	4.61229e+06	2.41217e+06	9.63513e+06	1.21853e+07	2.34224e+07	2.16757e+07	1.87346e+07	2.19059e+07	2.33543e+07
N-Methyltyramine	190655	257647	65317.4	97348.6	49142	83223.1	80323.4	39296.8	69057.2	152671	232070	159040	162523	139016	206907	216680	220750	214266	185281	163718	549975	55964.4	318259	156763	285073	276975	76409.3	61562.5	103538	67016.4	65765.9	144260	100821	151964	65715.1	121168	91119.6	92883.9	92372.1	54828.5	238886	155874	75007.6	85568.5	126802
N-methylethanolamine phosphate	3.00519e+06	3.60429e+06	4.00289e+06	1.6654e+06	3.39101e+06	1.44752e+06	1.1956e+06	2.88732e+06	1.5709e+06	3.07358e+06	1.00593e+06	2.02035e+06	829643	461422	553155	958957	1.65729e+06	35665.9	2.65048e+06	29649.1	443067	3.11149e+06	483228	1.13424e+06	1.78063e+06	909560	86506.5	187372	1.49046e+06	1.94081e+06	511346	260068	219647	518937	400927	445028	575991	812677	1.26303e+06	890430	603343	374435	444816	38797.9	312239
N-lauroylglycine	763724	886603	1.29864e+06	931481	936516	1.93407e+06	1.82721e+06	842707	1.2242e+06	2.68565e+06	2.8675e+06	2.28908e+06	2.90735e+06	2.21623e+06	2.65628e+06	2.68462e+06	2.29902e+06	2.7484e+06	2.91298e+06	3.61593e+06	1.93661e+06	3.26608e+06	5.23141e+06	4.5661e+06	4.27292e+06	4.99783e+06	1.95808e+06	2.00271e+06	2.17118e+06	1.19875e+06	1.05778e+07	6.31811e+06	3.50976e+06	3.45413e+06	3.2351e+06	4.15382e+06	3.82516e+06	2.19119e+06	4.46688e+06	1.69502e+06	5.08908e+06	6.26309e+06	4.65607e+06	5.16782e+06	8.65264e+06
Niflumic acid	5.04131e+06	1.7925e+07	1.91706e+07	9.96323e+06	2.07958e+06	2.07511e+07	3.80635e+07	2.98243e+07	4.06116e+07	1.53905e+07	58364	1.34795e+06	351480	5.27939e+06	5.30206e+06	4.64894e+06	1.49261e+07	6.8541e+06	6.97866e+07	8.34698e+07	46207.1	1.79518e+06	3.90137e+06	1.63254e+06	3.03228e+06	720715	8.65292e+06	1.67556e+06	230670	164056	221345	264712	1.75695e+06	4.40875e+07	4.27062e+07	3.01186e+06	3.27138e+06	1.95275e+06	878764	424936	4.94307e+07	6.29476e+06	8.25247e+07	4.85325e+07	3.93164e+06
Nicotinamide	4.14539e+06	4.91428e+06	1.38125e+07	7.15928e+06	4.79656e+06	736183	1.98962e+06	329759	813237	631478	1.04182e+07	5.0062e+06	7.78244e+06	5.93615e+06	6.55992e+06	1.70245e+06	949042	19029.1	21434.6	20449.6	140990	87949.1	38596.8	89459.5	60753.8	206464	29692	46469.6	132126	97361.4	394872	1.15873e+06	727408	1.04285e+06	1.03556e+06	23920	20865.7	26724.8	19022.8	13286.8	17200.5	19121.4	505151	16113.8	18176.8
N-Glycolylneuraminic acid	7.13001e+06	5.74281e+06	8.13227e+06	7.27692e+06	3.60203e+06	6.04902e+06	2.91996e+06	3.06068e+06	3.37305e+06	5.21709e+06	46796.3	62954.4	25432.7	30948	39041.3	2.69981e+06	519967	95137.9	288875	321361	24236.1	31384.6	26847.2	41710	22487.5	29523	45315.6	26829.2	69826.4	42820.7	893452	193756	983112	73174.6	91810.4	2.56416e+06	2.42309e+06	2.94526e+06	2.5376e+06	607178	267664	1.32825e+06	191726	367286	1.35295e+06
protectin D1	39306.9	39174.6	78291.6	213687	458937	2.60671e+06	1.65011e+06	295319	2.67846e+06	7.15537e+06	36867.9	41627.7	35381.7	35389.8	33523	6.61225e+06	9.07588e+06	8.95444e+06	9.35265e+06	1.15219e+07	39419	37712.3	36231.2	57071.3	35552.7	38591.4	38972.1	35888.8	36469.8	36092.9	1.04405e+07	1.07177e+07	1.16694e+07	1.05937e+07	1.02303e+07	1.16098e+07	6.59688e+06	5.46706e+06	6.84688e+06	1.66264e+06	1.11161e+07	1.13263e+07	9.80531e+06	1.02091e+07	1.43069e+07
Sedanolide	2.85706e+06	3.47354e+06	4.16835e+06	4.6682e+06	5.51097e+06	4.72147e+06	4.59465e+06	1.47767e+06	5.64843e+06	6.34995e+06	2.13662e+06	2.84911e+06	2.95459e+06	3.86759e+06	3.16024e+06	4.78617e+06	5.46994e+06	5.77251e+06	5.51133e+06	6.37401e+06	948561	2.15381e+06	3.56339e+06	3.15329e+06	4.36569e+06	1.18464e+06	1.46034e+06	383673	2.18762e+06	1.30495e+06	4.41697e+06	3.81694e+06	4.17065e+06	3.50592e+06	3.69479e+06	5.48028e+06	6.64042e+06	6.09945e+06	5.92511e+06	1.45814e+06	6.14019e+06	6.4279e+06	5.18704e+06	4.90758e+06	8.54124e+06
Nelarabine	686418	948397	1.07419e+06	1.00965e+06	1.17798e+06	5.34156e+06	7.33518e+06	1.94955e+06	5.52745e+06	5.79513e+06	1.12657e+07	3.42537e+06	4.00654e+06	7.66026e+06	1.08875e+07	1.20492e+06	2.86476e+06	3.21657e+06	2.06876e+06	1.02448e+06	19316.9	22428.1	28622.9	28895.3	28236.6	156483	28381.4	23227.8	30244.1	24579.5	581618	836319	467394	251774	279066	1.76709e+07	1.17624e+07	7.30619e+06	8.06671e+06	1.07705e+07	1.9174e+06	2.49938e+06	2.357e+06	2.48592e+06	2.21227e+06
N-Acetylvaline	785992	739151	970183	813181	818252	1.53777e+06	1.97339e+06	1.76108e+06	1.55096e+06	5.45524e+06	487452	2.0449e+06	888545	1.01245e+06	1.28832e+06	1.55688e+06	1.62407e+06	887434	1.57633e+06	1.57457e+06	176808	155886	294066	125976	203452	133712	402533	156692	775286	159834	810298	502151	615779	1.22304e+06	1.11351e+06	674279	993400	1.01373e+06	1.28795e+06	359371	923194	1.03516e+06	1.06481e+06	562039	823240
N-Acetyl-L-leucine	1.62574e+06	1.22453e+06	1.70488e+06	1.14135e+06	585236	1.32275e+06	2.59697e+06	717200	2.03607e+06	1.09037e+06	1.77367e+06	984650	1.45053e+06	1.23696e+06	1.19873e+06	2.53647e+06	1.30726e+06	1.87022e+06	1.5568e+06	2.35003e+06	8.28269e+06	5.20148e+06	6.44587e+06	7.6609e+06	1.12433e+07	1.37165e+06	2.26949e+06	1.61583e+06	1.76561e+06	1.11321e+06	1.26528e+06	1.76675e+06	1.7961e+06	1.30727e+06	864721	1.60244e+06	669627	1.23807e+06	1.04746e+06	843804	1.18606e+06	1.28294e+06	811763	1.89513e+06	1.21117e+06
N-Acetyl-L-glutamic acid	1.01814e+06	3.31031e+06	4.31472e+06	6.28683e+06	4.09936e+06	38711.4	77507.8	31634.7	67335.8	40406.3	27170.4	26970.7	21883.1	20869.1	20380	25894.7	243769	277407	269950	56137	36472.9	22135	21315.2	25631.7	21755.3	27154.9	24948.6	21891.4	33259.9	21210.9	55300.5	280994	44874.4	73296.5	111410	45190	35366.5	38669.5	21378.4	29350.6	137838	51516.7	86450.3	69245.1	24103.7
Acetylcadaverine	372316	262291	227929	430640	203282	419985	427424	313890	345136	323760	226503	204324	220037	177698	211389	359224	251937	339826	271769	206871	261156	232842	240607	262289	245199	260555	230741	246257	225177	190105	193726	302376	213714	358874	270030	343756	257137	250311	249664	240983	319157	266485	287914	260190	266398
N(6)-Methyladenosine	182446	181195	194303	144167	103406	793810	47470.4	577172	46300.7	50767.7	3.64174e+07	1.59365e+07	1.32124e+07	1.98996e+07	247538	45163.1	45355.2	43856.2	45968.1	46161.9	151478	120325	43643.8	44657.9	47030.9	845696	154839	109752	438906	115114	252591	395696	180118	179796	133802	9.61915e+06	6.59995e+06	3.88215e+06	4.13117e+06	701674	816845	664298	660792	668033	807068
N6-Acetyl-L-lysine	1.23898e+06	1.20949e+06	1.18258e+06	1.46508e+06	2.09763e+06	5.80409e+06	7.03101e+06	712464	4.65945e+06	6.04988e+06	190413	99093.3	102642	149815	156678	4.3527e+06	5.44129e+06	5.29438e+06	4.87962e+06	4.84185e+06	239648	156878	252107	226887	288312	156963	180611	146312	203031	117900	3.25037e+06	3.1426e+06	3.46962e+06	3.24495e+06	3.20695e+06	3.42448e+06	4.06241e+06	4.49092e+06	5.17811e+06	818562	6.24514e+06	4.63372e+06	4.90076e+06	4.26438e+06	5.49896e+06
N2-Dimethylguanosine	618328	620386	646164	578677	725081	3.5293e+06	3.82171e+06	1.73008e+06	2.37026e+06	3.25466e+06	11578.9	11726.4	66578	13165.8	15868.5	3.65038e+06	4.57514e+06	3.80484e+06	2.61371e+06	2.36027e+06	86532.7	75252.1	8856.01	35371	9978.24	103811	73778.3	74578.8	48785.4	67692.2	587032	479821	472970	508101	468124	2.76163e+06	3.04255e+06	3.26251e+06	3.41089e+06	1.78941e+06	2.45658e+06	2.62819e+06	2.94583e+06	2.13742e+06	2.14878e+06
N,N-Dihydroxy-L-valine	20692.8	24330.4	31482.1	33633.4	37546.6	20131.4	20168.2	19118.5	20645.5	21442.2	18144	103994	29195.3	19017.7	21024.6	26681	74951.7	23935.4	21290.7	20475.3	18231.1	16972.3	36521.4	35463.5	17852.3	42957.2	50110.4	19139.3	49428.9	19493.4	25535.5	21792.2	18899.1	30001	21021.2	21950.8	21066.9	22316.4	20162.5	20529.2	18047.6	19374.8	21353.8	28860.1	19880
Myristoleic acid	396404	317437	324955	304706	332671	376750	433462	130610	380556	316333	440561	315119	408769	77145.5	397460	432943	367735	365741	366946	339825	102540	428243	146842	373326	418962	200146	421252	411654	423854	360720	269322	105899	233716	93992.4	108684	270743	105242	91433.3	108659	183816	110218	216154	101673	94038.1	101378
Mimosine	76395.3	67948.8	82259.3	60555	80077.2	93451.1	54899.3	75720.8	96522.7	96131.8	69608.3	59570.8	72186.2	74422.1	78529	59592.4	82445.6	95612.8	47786.1	136649	63235	84904.7	89378.9	74824.4	76765.9	83974.6	75610.5	75805.3	90686.3	74659.5	101939	109124	85660.3	95345.7	56044.8	103644	78984.9	106412	124332	95967.5	102057	92313.5	13321.2	101407	80338
Monoolein	2.07986e+07	2.35127e+07	2.46381e+07	2.70608e+07	2.98596e+07	6.15436e+07	8.99485e+07	4.38242e+07	6.55123e+07	7.50425e+07	1.05856e+07	8.46166e+06	8.91886e+06	6.95762e+06	9.30218e+06	1.95453e+07	1.50033e+07	1.34243e+07	2.03523e+07	1.90631e+07	8.98068e+06	6.71233e+06	6.56049e+06	9.14605e+06	6.65894e+06	1.07353e+07	1.13863e+07	9.04769e+06	9.94339e+06	7.67135e+06	1.6753e+07	1.40201e+07	1.84838e+07	2.29824e+07	1.54269e+07	2.45262e+07	3.13687e+07	2.84467e+07	2.91556e+07	1.61803e+07	2.0879e+07	1.957e+07	1.77294e+07	1.54085e+07	1.65298e+07
methyprylon	426698	243046	497693	369214	421999	251108	155968	74841	171782	275605	223242	127099	178743	156381	137018	446286	376339	319303	410853	148841	178897	147298	215179	264720	179824	418130	69478.6	71373.2	120242	83504	760078	175330	54024.1	151593	66622.5	211712	168798	130987	98943.4	42777	207431	263967	145876	273279	372371
N-Methylisopelletierine	1.67459e+06	1.00459e+06	988700	1.79451e+06	1.94882e+06	3.26231e+06	4.82974e+06	770958	4.23597e+06	4.79417e+06	2.61061e+06	2.10259e+06	3.74135e+06	3.14984e+06	4.35013e+06	6.0154e+06	6.07043e+06	6.03277e+06	4.57151e+06	4.17964e+06	3.42427e+06	3.4265e+06	4.68739e+06	4.42443e+06	5.08477e+06	2.51494e+06	2.35704e+06	2.29681e+06	3.34321e+06	2.18172e+06	3.22706e+06	3.89462e+06	3.43142e+06	2.6998e+06	2.59039e+06	4.33452e+06	3827317	4.91633e+06	4.04993e+06	796633	2.43885e+06	3.05382e+06	2.48948e+06	2.43922e+06	3.31844e+06
Methyl Jasmonate	3.56019e+06	2.27086e+06	1.72486e+06	1.8827e+06	2.37051e+06	2.9045e+06	2.18434e+06	892429	1.54342e+06	1.78522e+06	1.40901e+06	958185	1.26939e+06	1.08176e+06	1.18724e+06	2.7134e+06	1.50141e+06	962464	899485	715952	136386	88702.7	121025	91982.9	107402	141173	76302.8	49617.4	133610	84307.3	1.56456e+06	1.12862e+06	1.14413e+06	991175	987240	2.27966e+06	2.70424e+06	2.77352e+06	2.5791e+06	621145	1.10785e+06	1.0519e+06	1.0218e+06	880936	1.56738e+06
Methyl bisnorbiotinyl ketone	24050.2	21973	23921.1	25420.6	24216.8	23470.7	27645	23630.4	27764.3	27057	23144.2	22643.5	25245.7	25407	26107.4	25371.7	24977	24824.2	24858.4	26605.1	22216.9	23264.5	24415.3	24910.4	27477.3	22323.2	23600.7	22654	24656	24087.3	26404.2	25470.6	25998.8	27188.1	27875.8	27359	25678.9	26768.4	26711.8	27189.6	26240.1	27573.5	26490.8	25729.8	27067.9
Methohexital	73382.3	149145	192031	220920	149233	294751	916051	191585	513681	549953	86071	97852.3	190318	145178	99878.4	484457	1.70155e+06	1.44915e+06	1.33792e+06	748445	720072	1.68291e+06	2.08966e+06	4.50427e+06	3.38297e+06	64337.5	55795	58341	79418.2	12542.2	3.40716e+06	2.39479e+06	1.42975e+06	1.37306e+06	1.4692e+06	1.92927e+06	2.2724e+06	1.49635e+06	1.7398e+06	2.32316e+06	2.81379e+06	3.82425e+06	2.3873e+06	2.51815e+06	2.55912e+06
Methanesulfonic acid	329181	585911	714302	1.46453e+06	3.59805e+06	327377	342020	266663	429958	273624	228509	214048	180340	160891	218826	163584	766165	492341	392351	388466	537415	198313	206737	250815	309237	232106	185346	202708	259729	178255	2.00266e+06	1.32077e+06	977843	1.23086e+06	1.2638e+06	289223	612644	423082	400542	753409	5.51766e+06	883655	737925	767205	570471
Matricin	164334	397770	246391	239970	224404	1.00939e+06	230997	577819	167155	420343	5.13104e+06	2.70966e+06	757969	3.19818e+06	467920	280566	140079	136999	18266	269613	136288	442088	376808	286909	2.47716e+06	450112	198721	333990	37575.5	163979	199368	143980	144962	33979.9	39112.6	714128	207822	111856	285377	73839.5	176058	353108	27371.2	24068.6	607906
Mannopine	106370	104462	71199.5	68736.5	31797.7	66604.1	147969	107305	116948	110357	106674	102873	61639.8	100677	100414	63156.1	99254.6	125366	122643	82460.6	54080.4	76854.3	86355.8	75928.3	117636	92359.2	36701.9	85881.6	114400	22518.9	45494.9	51057.6	65808.6	36980.5	138684	93828.9	43706.2	37218	38855.3	83426.1	26734.1	74385.2	156764	27455.2	159589
L-Tyrosine	2.6548e+06	3.77287e+06	5.12874e+06	5.57391e+06	6.27835e+06	9.36625e+06	1.43938e+07	3.47215e+06	1.35467e+07	1.54988e+07	4.14091e+07	3.63913e+07	4.55706e+07	4.72384e+07	4.83905e+07	2.02606e+07	6.00663e+07	6.26786e+07	1.17012e+07	1.24219e+07	6.98103e+06	1.07156e+07	3.97941e+07	2.06642e+07	1.41194e+07	2.74785e+07	3.41053e+07	2.94576e+07	6.34177e+07	2.88624e+07	1.9301e+07	5.59099e+07	2.61155e+07	5.61387e+06	5.79413e+06	1.73497e+07	2.69886e+06	1.44977e+07	2.21234e+06	1.40543e+07	1.66116e+07	3.22533e+06	8.97976e+06	2.16487e+06	2.23518e+06
Tryptophan	50041	67273	75393	73086.7	73416	74110.7	74041	39420.2	74604.9	81312.8	63257.1	78072.7	74274.8	76545.4	69933.1	578085	2.55e+06	2.13996e+06	2.57049e+06	2.06719e+06	1.01552e+06	2.37974e+06	3.29518e+06	4.01058e+06	3.55707e+06	79891.5	69159.4	76815.9	62578.6	61521.6	52779	48515.3	73781.3	62319.2	51865.2	77991.1	64680.5	62157.7	55580.5	877056	4.53528e+06	5.78616e+06	4.28771e+06	4.22463e+06	4.22706e+06
Threonine	1.61953e+06	1.75535e+06	2.82138e+06	2.75402e+06	3.12852e+06	435188	494071	164153	286594	339745	175802	200797	232890	166566	164361	2.69123e+06	1.78079e+06	1.16945e+06	978220	337508	480248	958217	1.85613e+06	1.91325e+06	1.53489e+06	3.17844e+06	3.90744e+06	3.58044e+06	4.64965e+06	3.60258e+06	1.64555e+06	1.48995e+06	5.61659e+06	385105	180241	363870	273141	372516	301763	971913	753000	1.3923e+06	605951	700972	1.62385e+06
L-Proline	8.0542e+06	1.44547e+07	1.77757e+07	1.94047e+07	1.58772e+07	5.59933e+06	9.47808e+06	9.48168e+06	5.97855e+06	4.63334e+06	2.85434e+06	2.74121e+06	3.551e+06	2.56593e+06	2.12096e+06	3.0263e+06	8.83297e+06	7.1579e+06	7.37815e+06	6.99701e+06	6.00866e+06	3.97723e+06	5.05027e+06	4.95753e+06	5.89775e+06	2.41741e+06	2.25406e+06	2.29472e+06	7.1248e+06	2.12946e+06	4.16082e+06	6.91158e+06	2.60022e+07	1.93431e+07	1.93331e+07	4.18163e+06	3.52354e+06	3.10229e+06	2.97588e+06	4.9863e+06	8.54334e+06	4.9855e+06	1.0733e+07	8.23359e+06	4.00634e+06
L-Phenylalanine	1.09617e+06	1.94329e+06	2.72796e+06	3.3785e+06	3.51697e+06	2.08739e+06	195986	867724	2.92778e+06	279934	169336	59857.5	515148	360339	322824	1.17877e+07	1.42908e+06	1.51206e+06	623454	642206	2.70718e+06	2.22971e+06	1.41941e+07	8.76098e+06	7.48188e+06	1.66892e+06	2.49488e+06	2.28468e+06	3.27523e+06	2.36462e+06	5.98325e+06	1.02281e+07	2.48602e+07	4.87435e+06	4.42496e+06	2.06035e+06	2.31999e+06	2.5374e+06	1.52247e+06	3.29392e+06	1.48097e+07	1.21311e+07	1.0247e+07	9.26699e+06	8.88925e+06
L-Norleucine	2.41267e+07	6.5046e+07	1.18648e+08	1.3076e+08	1.05629e+08	2.96539e+06	5.02212e+06	1.37652e+06	2.22016e+06	3.32571e+06	1.27511e+06	1.3705e+06	1.53766e+06	1.14278e+06	344575	3.18007e+07	118789022	230097938	2.89641e+07	2.39871e+07	1.40164e+07	2.4115e+07	7.39603e+07	5.2752e+07	2.66018e+07	7.43013e+07	8.94361e+07	6.92568e+07	2.87941e+08	7.60528e+07	7.83441e+07	3.61688e+08	9.85109e+07	2.37246e+07	2.38493e+07	2.0821e+06	1.26693e+06	1.1148e+06	33823.2	7.78924e+06	3.08404e+07	191629	2.45468e+07	2.43722e+07	56854.2
Methionine	6.95171e+06	1.83992e+07	2.37176e+07	2.7929e+07	1.35847e+06	6.87119e+06	1.09571e+07	1.65864e+06	7.06037e+06	8.45007e+06	3.1227e+06	3.19728e+06	2.5949e+06	3.92183e+06	4.17675e+06	1.83742e+07	3.02507e+07	3.64723e+07	1.01673e+07	1.50996e+07	538154	1.11082e+06	3.34216e+06	1.82297e+06	576923	1.97767e+06	2.44627e+06	2.20019e+06	3.73321e+06	2.08487e+06	1.5748e+06	4.48019e+06	1.93509e+06	536467	485742	739591	830883	712809	367207	1.00401e+06	1.39847e+06	1.68806e+06	1.56084e+06	1.2398e+06	885312
Lysine	161271	182303	173663	405921	3.5559e+06	167368	897284	124733	147041	162456	125358	173121	120033	126832	117673	243709	142417	150696	137913	122396	131060	256115	142825	116772	136006	124828	142188	167195	172609	99540.1	130668	115693	153871	107595	150333	153905	134253	171952	127042	85808.8	110671	123030	107188	103679	128177
Lactic acid	557769	3.39285e+06	1.33111e+06	649500	737182	727513	1.16883e+07	4.69779e+06	1.02937e+06	849934	419400	1.27861e+06	1.75947e+06	785094	840917	706136	577481	511227	499510	614844	3.73187e+06	1.05767e+06	914308	1.24505e+06	1.02461e+06	1.29832e+06	708537	1.66922e+06	715303	837239	878811	514328	4.45244e+07	4.20319e+06	4.62648e+06	1.47775e+06	1.11683e+06	787995	1.09106e+06	4.73124e+06	7.88877e+06	3.17216e+06	2.84592e+06	2.27835e+06	1.08574e+06
L-Isoleucine	14195	15045.5	17031.4	16969	70847.3	14559.4	15155.2	13983.5	15114.9	14730.2	15682.6	24861.3	115792	17187.9	16539.6	16868.5	102910	22267.5	22687.8	30815	33912.1	14169.4	16355.9	107270	17361.7	15074.7	16523.7	15669.2	20076	16269.7	14911.6	20654.7	33184.6	13257.7	12372.2	259251	948124	3.0083e+06	447318	2.8351e+06	15972.6	1.02682e+07	58062.1	3.49975e+07	9.23791e+06
Linolenelaidic acid	130204	96591.7	129283	115669	118649	180735	113801	78660.5	150816	150288	61963.4	143994	53880	41850.8	28923.2	168196	134789	97978.9	102146	116513	5.8996e+06	249854	223169	223341	259778	200569	136663	125042	172721	149190	192928	88589.3	60308.9	141592	129737	118693	108390	150046	113569	70479.5	198062	130257	128859	117284	222657
Linoleamide	2.98285e+06	3.94427e+06	5.363e+06	6.32104e+06	5.41072e+06	1.29044e+07	1.04342e+07	5.89249e+06	1.16313e+07	1.83753e+07	9.47248e+06	6.82028e+06	7.86518e+06	5.30108e+06	6.71058e+06	5.39659e+06	5.3922e+06	5.37338e+06	9.23205e+06	1.84416e+07	5.24741e+06	7.073e+06	1.66817e+07	7.65905e+06	22105.6	2.02416e+06	1.65111e+06	773270	1.06168e+06	905284	8.43322e+07	4.10156e+07	1.8114e+07	1.33187e+07	1.45633e+07	9.26483e+06	1.78575e+07	6.58612e+06	9.96112e+06	5.1608e+06	1.52729e+07	1.42116e+07	9.2969e+06	1.27184e+07	2.89971e+07
meglumine	54063.8	62404	61062.1	53701.3	63516.7	61855.6	80303.6	66207.8	68624.5	64100.6	68725	64923	60579.2	63875.3	59358.8	63350.9	71402.4	86476.8	77440	83310.4	61424.3	63199.2	65868.6	66883.4	68106.3	67450.9	67696.6	64382.3	71863.9	55454.7	56956.8	63947.3	52660.3	61926.9	61367.6	53835.9	54594.7	48211.2	39628.2	42686.5	63086.3	56596	63428.2	63657.3	49543
Histidine	210276	201554	62806.2	258088	601395	54280.7	37288.3	227485	236945	59690.4	91770.3	193441	689324	141584	104282	66450.3	271147	208627	162638	332643	392377	248279	244289	314670	339711	87749.2	71350.9	214221	1.18119e+06	145421	154046	240329	2.03374e+07	566384	573608	416498	292157	247272	438307	1.64748e+06	552036	628982	295059	269482	419770
Glutamic acid	2.91773e+07	3.6767e+07	5.7722e+07	8.76436e+07	9.85527e+07	5.6953e+06	2.03733e+06	1.36265e+06	2.62288e+06	4.36703e+06	509955	1.01622e+06	869735	655717	411218	5.61397e+06	1.2325e+06	1.0863e+06	1.43275e+06	1.5078e+06	737654	461286	277546	332213	650043	903118	2.1233e+06	2.16113e+06	3.75972e+06	1.30752e+06	4.56684e+06	4.81631e+06	1.01075e+08	3.57317e+06	5.57931e+06	5.42196e+06	4.53393e+06	3.87078e+06	4.18616e+06	9.15121e+06	1.32753e+07	5.55036e+06	2.6107e+06	3.14655e+06	5.46167e+06
L-gamma-Glutamyl-L-leucine	5.45981e+06	6.84154e+06	7.87986e+06	8.6597e+06	1.28547e+07	69383.6	139092	75456	169052	142015	131712	81215.1	171249	144198	119773	431433	210646	160542	165418	338762	226899	109040	146885	376818	307470	162117	143600	156129	93038.2	61043.8	127833	158519	649532	187733	179543	261022	150082	199015	180348	205732	308124	329655	266612	354441	491056
Levulinic acid	182136	28567.9	121901	128657	111986	141627	158747	145303	134996	129590	177143	141132	143510	127412	131282	143671	122575	123912	16789.5	115182	195742	160674	107063	113117	118001	187120	140714	20441.6	102808	96774.8	152136	146684	130008	157020	160130	196997	152770	165593	150577	165377	157130	165645	164065	142861	162022
Levetiracetam	204587	243548	92483.2	124950	58979.3	341578	265766	243511	249242	180074	146741	110673	77565.5	106093	195725	88235	210708	216597	60435.4	354193	222441	94347.5	94157.7	186112	263756	105096	154536	67411.4	177733	111646	148273	122903	159549	3.8072e+06	4.32813e+06	219685	195184	193300	264223	233110	320478	323759	452953	283925	279027
Leu-Leu	84724.4	119159	131244	191752	469092	2.90701e+06	4.48695e+06	1.68162e+06	4.85442e+06	5.42401e+06	6.44345e+06	5.15396e+06	8.4033e+06	8.03598e+06	9.24354e+06	9.09107e+06	9.8694e+06	7.93833e+06	8.96259e+06	9.64848e+06	259167	538152	529112	585258	672960	387573	341150	342709	429560	277805	1.72788e+07	1.02618e+07	1.50246e+07	1.38778e+07	1.39346e+07	2.03255e+07	1.95589e+07	1.11694e+07	1.3007e+07	1.08176e+07	2.20414e+07	2.1731e+07	1.65681e+07	2.18041e+07	3.11256e+07
L-coprine	120228	49076	33678.5	50836.3	94643.7	50236.7	134378	66596.8	28669.9	137315	66125	32721.7	60433	43452.1	37991.2	33341.4	131401	42643.4	37560.3	39382	33959.7	50640.9	50538.5	46826.5	30850.9	71796.5	55999.3	60074.1	46100.8	53911	39264.7	33325.4	272753	132583	155657	49292.5	32424.7	26269.3	22781.5	37081.4	89752.2	36699.4	69507	46418.7	88975.8
Carnitine	4.56039e+06	4.95529e+06	4.94326e+06	4.99339e+06	7.05868e+06	2.22247e+06	1.393e+06	2.37906e+06	1.50285e+06	2.36919e+06	173396	175089	72044.7	155220	179759	4.48714e+06	2.14872e+06	677743	975740	1.75064e+06	352113	267903	27716.3	253456	145696	73836.9	290505	246880	156977	185530	1.24044e+06	512210	1.41988e+06	1.35757e+06	1.45935e+06	999561	814084	686305	731988	880687	2.26014e+06	1.20096e+06	1.02585e+06	924251	1.40642e+06
Arginine	629989	604404	633294	567580	1.58417e+06	574849	1.26523e+06	580519	697771	558476	687031	579086	557331	566171	567121	628364	840142	1.12401e+06	791325	713190	447099	495097	549624	587734	478766	678866	643306	554893	704924	532003	920197	563708	1.57448e+06	1.43926e+06	1.43332e+06	2.66363e+06	1.29888e+06	1.42633e+06	1.44361e+06	2.47363e+06	3.83157e+06	1.86082e+06	2.04238e+06	1.03081e+06	1.35098e+06
Kahweofuran	202414	173090	201859	207775	35456.5	215881	202846	183875	32203.3	178987	220610	152815	185140	193688	169302	201952	211327	187193	194077	224791	219487	134586	23278.7	153876	146976	176151	165521	224016	157053	149020	227768	245006	222245	180450	206259	194693	249335	181008	179168	160290	237980	190783	176599	210633	223226
Isoniazid	736870	854716	740472	969783	708532	354334	204842	223716	219310	295717	1.74106e+06	716445	1.55671e+06	1.3878e+06	748139	574734	334271	129188	26120	197193	6.85179e+06	5.09843e+06	6.93845e+06	6.49212e+06	1.33789e+06	3.47547e+06	1.79485e+06	3.62047e+06	1.57106e+06	1.34517e+06	4.50482e+06	850748	729794	545337	479239	172103	36945.4	225580	265049	65018.9	349592	83112.3	247470	80599.9	68029.3
Indoleacrylic acid	2.72545e+06	2.36133e+06	3.17636e+06	3.57797e+06	5.82596e+06	5.71096e+06	9.30087e+06	2.52227e+06	7.12426e+06	8.87038e+06	936943	940312	1.01406e+06	757980	1.01588e+06	9.77965e+06	5.27843e+07	4.02091e+07	3.05891e+07	1.06979e+07	3.45469e+06	4.42104e+06	1.05853e+07	1.75649e+07	8.31369e+06	719866	1.05849e+06	836604	1.96488e+06	973013	2.8912e+07	1.69933e+07	1.62503e+07	6.25546e+06	6.0116e+06	2.81425e+07	2.37564e+07	1.39108e+07	1.0393e+07	1.11058e+07	1.64533e+07	2.4504e+07	9.74435e+06	1.57954e+07	1.61404e+07
Methyl indole-3-acetate	1.16755e+06	1.91171e+06	1.60666e+06	2.8507e+06	3.41357e+06	4.1242e+07	4.55609e+07	2.8676e+07	3.99528e+07	4.91207e+07	1.26806e+07	8.64038e+06	1.38376e+07	1.08109e+07	1.24967e+07	3.03546e+07	4.13093e+07	3.01595e+07	3.69282e+07	2.72734e+07	542694	712258	800959	741033	842420	563163	640223	470688	961721	561566	358174	421849	492556	683460	420796	1.22968e+07	2.15385e+07	1.60742e+07	1.53238e+07	2.90451e+06	1.4523e+06	2.22709e+06	1.70166e+06	1.69539e+06	1.88766e+06
Ibuprofen	554175	659494	660890	724773	642782	928312	1.14959e+06	477677	1.08037e+06	1.13298e+06	521664	245251	312705	370360	515108	1.14945e+06	1.30693e+06	1.24478e+06	1.1266e+06	1.16654e+06	91735.5	252795	198737	331225	446829	191930	480634	289607	801774	236123	506769	554003	624838	185130	546934	1.26779e+06	1.1632e+06	1.26837e+06	1.11969e+06	381316	1.12582e+06	1.10082e+06	974377	1.08676e+06	1.19471e+06
Hydroquinone	32902.1	240153	241119	238516	86238.9	79936.6	124809	251111	338331	296838	105740	264629	57439	169126	91276.6	164175	380012	149838	90663.2	111238	229251	180314	295779	369921	414605	300187	260059	119168	25509.8	226026	275590	340807	46406.3	439781	270542	136511	369995	379998	49702.9	269811	370593	358052	281307	53082.9	297447
Homolanthionine sulfone	116040	336321	138469	110271	156855	482530	326363	299176	244406	96793.8	75966.2	102196	41285.8	64906.9	96994.7	74280.8	191583	154441	530426	924615	39343.3	50947.8	56860.9	67709.3	36504.8	47925.7	128641	54465.5	113352	69512.5	79756.4	88244.4	155608	846091	908662	46812.6	65981.3	37454.2	39198.1	55598.4	6.47595e+06	273050	1.23567e+06	635926	82392
Homocysteine	188169	221366	174418	288425	186562	276894	180121	255726	282191	215134	425007	340722	203466	371161	446015	167782	322505	457484	317828	264962	294377	125050	119263	132819	124417	173716	170754	152322	166725	144764	127631	2.40595e+06	149944	160809	513117	658167	304520	204724	306420	600330	284099	182174	668648	299802	195610
HARMALINE	701132	593644	581178	517092	628852	936674	153972	80655.5	709949	912397	285009	488928	354887	373438	262011	3.21191e+06	2.03043e+06	2.13519e+06	1.77682e+06	1.91036e+06	3.61342e+06	4.01737e+06	4.80703e+06	5.62508e+06	7.47709e+06	8.08004e+06	6.31231e+06	5.37436e+06	7.35601e+06	5.62539e+06	6.68042e+06	4.50594e+06	5.06596e+06	4.16369e+06	4.09278e+06	1.19558e+06	788243	788827	719805	325401	4.11552e+06	4.59485e+06	3.57718e+06	3.49676e+06	5.79291e+06
Guanine	714886	912469	1.14297e+06	1.16215e+06	1.1703e+06	4.21613e+06	7.67455e+06	1.81268e+06	5.38562e+06	5.40829e+06	7.21879e+06	2.55787e+06	4.07746e+06	3.77414e+06	5.71228e+06	985270	2.44925e+06	2.92016e+06	1.84719e+06	818044	69969.7	70260.4	48758	36587.4	35790	284785	73270.2	55217.4	31767.4	27959.2	877039	1.18509e+06	614868	458982	572375	2.56789e+07	2.06178e+07	1.23831e+07	1.24472e+07	1.13285e+07	2.55834e+06	3.28793e+06	2.42361e+06	2.94975e+06	2.10417e+06
Guaifenesin	131910	99368	83282	233291	342410	246019	323703	143436	244752	443712	201082	138276	52107.8	142070	357697	306654	222446	187544	280113	220602	148158	210963	77393.3	82939.1	130887	62815.5	188876	161419	252994	140005	264528	111147	196353	264862	193028	48585.3	164361	94100.8	196683	25746.2	173487	202659	76888.6	162649	343574
Guaiacol	563127	527030	524857	672410	611085	616665	670180	632053	552148	724383	693891	569470	607369	620789	519390	489002	568775	670160	598851	585936	373866	454451	574379	535504	562925	542758	491700	766081	884066	573011	173358	317045	215973	721303	146034	252616	242435	199882	291670	186256	317979	781536	219692	141795	359911
L-alpha-Glycerylphosphorylcholine	817395	1.18877e+06	1.24579e+06	1.45661e+06	1.72249e+06	2.62997e+06	411789	2.18508e+06	818806	1.35523e+06	86239.5	58100.1	78816.1	72445.9	72024.3	2.38395e+06	741022	139509	570050	850361	44289.8	66045.3	65911.8	61070.6	61830	93636.1	87853.1	78347.9	60124.1	70310.1	1.27746e+06	329750	1.397e+06	310015	504511	3.64748e+06	1.89277e+06	1.52252e+06	2.29547e+06	2.96884e+06	2.0559e+06	3.45824e+06	1.38477e+06	3.03968e+06	7.8084e+06
butyrin	921457	1.17731e+06	640943	719835	991628	333985	361807	173979	233336	326870	219246	260325	312053	369981	305376	267026	360408	322251	299531	351283	360642	210691	241478	267527	285926	251573	179638	221523	256635	193587	259598	356659	322797	268947	293993	291670	357024	351323	312257	202943	400750	314292	314181	358112	394150
Glutaric acid	124888	75023.5	132513	113376	45208.8	192034	111790	107866	96186.8	114211	34794.4	128115	94229.2	61073.8	128863	96824.6	158688	99987	52072.8	61131.3	336919	106126	189765	176183	172888	38384.9	128848	38600.1	81817.7	14645.2	332746	201846	374028	492603	584983	253388	562761	449778	335992	273241	447338	274966	301288	298502	151163
glutaral	182657	186441	23138.3	213619	185039	208297	243607	24005.9	204907	214127	189993	232975	178206	196858	197792	194972	23421.7	192099	175694	35968.5	226010	201771	208378	183142	21072.5	201151	192556	188105	36790.4	181216	223970	204576	23303.6	202629	220894	223890	226767	205356	202611	56959.2	223648	195752	219087	209325	212263
glu-ser	32045	214667	336976	482863	603186	31213.8	27231.8	27992.6	95410	31451.5	240857	713541	492183	768569	1.0762e+06	30458.9	135172	47937.8	28980	22685.3	27117.5	26524.6	362547	209622	211372	225743	532131	477944	651515	624093	21101.8	35920.2	196747	17798.4	41704.2	26104	67998.9	35992.6	26387.1	21071.8	19830.5	57469.9	102870	85505.7	30453.2
Genipin	125538	88718.7	110414	97660.3	86079.6	99843.4	130751	101528	62898.5	71776.7	656671	83756.3	234358	632302	116199	115742	114623	59409.7	73818.9	100581	1.39807e+06	760003	1.36872e+06	1.26774e+06	6.46519e+06	104364	19381.5	35096.7	33756.4	64656.5	59106.3	20889	24959.4	33469	20059.1	375184	95852.8	119300	175868	84888.6	74960.9	139134	49273.3	93683.9	180695
Gemfibrozil	5.71247e+06	3.71385e+06	3.58758e+06	4.3308e+06	6.62755e+06	935899	1.48063e+06	190543	813362	968388	62107.6	272157	312697	336124	272974	2.04103e+06	2.04662e+06	1.92583e+06	1.55568e+06	1.54145e+06	78614.7	144306	75853.4	100620	52012.3	260248	245285	19396.8	328881	210109	579560	255070	311540	215924	230994	116205	433255	500454	235032	139175	414059	450409	155550	202336	463691
gamma-Aminobutyric acid	1.06227e+06	1.64146e+06	1.56629e+06	2.24138e+06	3.19409e+06	899425	848752	767467	687424	887700	315960	377692	323983	361293	359254	668028	472120	350019	452052	1.0303e+06	310410	361959	250753	341301	342997	428838	602160	212689	527280	273563	364213	302424	434235	613679	499846	398347	754298	551449	388452	614599	645043	330702	857335	559860	236629
Gabapentin	1.83787e+06	2.48611e+06	2.34064e+06	2.01063e+06	2.88976e+06	3.02705e+06	3.02168e+06	1.64191e+06	3.03349e+06	3.28205e+06	3.29733e+06	3.50083e+06	3.2001e+06	2.35835e+06	3.65436e+06	1.31932e+06	2.87703e+06	2.71371e+06	2.75313e+06	3.22807e+06	1.77871e+06	2.52455e+06	3.38001e+06	2.56575e+06	2.47432e+06	3.64848e+06	2.20529e+06	1.61792e+06	2.39095e+06	1.37642e+06	7.97781e+06	4.62479e+06	2.79696e+06	2.44233e+06	2.39854e+06	3.09499e+06	2.72605e+06	2.039e+06	2.84553e+06	1.35433e+06	4.05569e+06	4.11428e+06	3.08052e+06	3.05193e+06	5.3819e+06
Phloionolic acid	32565.3	38709.5	58038.7	55879.3	50455.1	39267.8	44012.7	32192.6	35862.9	39591.6	42311.8	40876.1	49776.1	56518.6	103453	52361.7	42195.4	43051.2	49774.7	38124.3	2.57047e+07	995773	122170	86394	35684.6	56736.1	55280.9	39801.1	42429.2	32911.8	56876.8	51097.2	55468.7	58373.6	69871.2	32147.1	31652	33861.7	35340.3	36113.3	41291.5	66232.9	49532.7	41201.9	41126.7
Ethylbenzene	2.5482e+06	2.61195e+06	2.92555e+06	2.06427e+06	1.80076e+06	2.47356e+07	7.61449e+06	6.43018e+06	6.69319e+06	1.07405e+07	2.7152e+07	2.92531e+07	1.06888e+07	3.15946e+07	1.02044e+07	5.00507e+06	5.4079e+06	4.53397e+06	4.58351e+06	2.42694e+07	1.9304e+06	2.17301e+06	3.40904e+06	3.32278e+06	2.41704e+07	3.00638e+06	2.87369e+06	2.17144e+06	3.82044e+06	1.91499e+06	3.8161e+06	4.16153e+06	4.22056e+06	4.36027e+06	4.08735e+06	3.03386e+07	8.49232e+06	5.49469e+06	9.53967e+06	925265	8.12455e+06	9.10641e+06	5.71704e+06	4.09798e+06	3.34906e+07
octinoxate	36845.7	59542.1	58231.5	28267.1	46192.1	1.44078e+06	560595	109893	1.20335e+06	3.85499e+06	13692.9	26512.9	18680.1	15993	16565.6	2.59773e+06	2.93468e+06	3.07049e+06	3.01138e+06	2.95532e+06	42002.4	82053.1	31877.7	35611.4	12250	60191.2	54920.4	29413.2	12505.8	42159.1	1.07815e+06	1.15825e+06	1.35613e+06	1.29218e+06	1.07271e+06	1.68981e+06	1.46837e+06	1.38899e+06	1.59351e+06	328481	1.76412e+06	1.77652e+06	1.85034e+06	1.71123e+06	2.61225e+06
Ethyl acetate	588443	1.20945e+06	651910	735228	506037	1.02034e+06	589815	670166	670017	467147	733037	779666	521405	356082	430933	778410	385771	488104	609754	624124	1.64617e+06	596007	1.14063e+06	585053	586356	916062	601480	762375	1.11195e+06	383659	1.31109e+06	1.06919e+06	893282	1.38846e+06	1.41091e+06	971614	572744	961674	738578	1.20238e+06	718994	896077	1.3968e+06	731927	922070
Ethyl 3-mercaptobutyrate	622263	758689	1.19135e+06	1.82698e+06	37022.4	40911.9	59270.4	26385.2	49581.7	41269.8	53851.1	36279.8	49215.6	78788.9	44974.6	53175.3	33535	34728.1	30588.5	32072	27656.2	41241.1	41157.7	38134.7	38608.9	58469.8	54858.7	48923.3	37543.7	43904.2	31976.5	27139.7	70147.5	32079.2	29314.3	43212.7	32070.9	51486.4	45571.5	92718.7	26297.7	29887.4	24438.3	25616.8	34643.3
Ethoxyquin	256422	256132	274012	321029	278625	393473	449342	227664	378412	312700	310043	165649	251782	277105	354587	363444	321706	407862	402865	887049	516955	358616	473327	423971	476730	261913	239239	193781	313637	150764	352839	379301	472924	373424	334753	281048	350092	312966	385080	44429.3	220429	322000	252802	298054	283639
Ethosuximide	9.11252e+06	2.59466e+06	2.47257e+06	4.59325e+06	7.10376e+06	2.62444e+07	2.75873e+07	3.80107e+06	1.89537e+07	2.43865e+07	1.31683e+07	1.15341e+07	1.37814e+07	1.20702e+07	1.60642e+07	2.97457e+07	2.81541e+07	1.88553e+07	1.91136e+07	1.90635e+07	6.74996e+06	5.29869e+06	5.75913e+06	5.0039e+06	5.18614e+06	7.09161e+06	6.7372e+06	4.14533e+06	1.19366e+07	3.56533e+06	1.51547e+07	1.46312e+07	1.52086e+07	1.06439e+07	1.00785e+07	2.04029e+07	2.00975e+07	2.1313e+07	1.95164e+07	6.36087e+06	1.34216e+07	1.66818e+07	1.327e+07	1.23257e+07	1.77687e+07
Estriol	1.08988e+06	1.47249e+06	1.26627e+06	1.20312e+06	1.28578e+06	5.9372e+06	4.39249e+06	2.39299e+06	3.4501e+06	5.53076e+06	59942.1	115466	85524.6	89721.1	61019.1	5.53428e+06	2.92072e+06	1.90145e+06	1.88957e+06	2.0559e+06	57584.4	72501.8	87137.9	68071	54714.1	36815.7	51920.8	73624.8	31221.4	49974.3	2.96463e+06	1.79812e+06	3.25844e+06	1.53599e+06	1.64097e+06	4.9019e+06	4.28802e+06	4.56266e+06	5.42383e+06	1.03174e+06	6.08916e+06	5.28453e+06	3.77668e+06	3.3169e+06	6.97306e+06
Equol	666779	885954	985093	893482	996172	3.26756e+06	1.04825e+06	1.26056e+06	1.07691e+06	1.64908e+06	4.97202e+06	4.31961e+06	1.31419e+06	5.52377e+06	1.47713e+06	532635	782389	710012	677059	3.93929e+06	136100	409456	524448	608363	4.74662e+06	603403	563684	514397	493266	316248	494526	435307	525744	361491	394843	4.48106e+06	1.11444e+06	825987	1.17555e+06	550533	1.28673e+06	1.39427e+06	664432	846286	6.82093e+06
Eicosapentaenoic acid	3.41261e+06	4.081e+06	4.10206e+06	5.23857e+06	1.78039e+07	6.38162e+06	5.78832e+06	4.2071e+06	9.93074e+06	7.32995e+06	80685.7	55169.4	57868.7	45764.3	93599.8	6.69088e+06	1.13512e+07	5.27288e+06	6.42493e+06	5.7192e+06	40814.2	135430	143160	64193.3	78126	99994.6	51380.8	62432.2	64958.3	114693	2.38633e+07	1.11505e+07	1.45199e+07	7.45575e+06	7.48139e+06	1.15835e+07	1.27422e+07	8.56898e+06	1.65431e+07	3.91505e+06	3.67006e+07	1.43398e+07	7.86005e+06	1.18389e+07	2.70359e+07
vinyl sulfide	73804.3	142431	213372	231879	130163	37467.5	51789.1	32553.3	47049.8	62133	31437.9	34521.2	32790.3	27607.1	32758.9	27024.4	120454	176327	34336.8	35455.2	33106.6	30595.4	35420.1	32337.1	26624.5	28154.8	28349.6	29280.3	29084.3	27596.7	30159.4	94538.6	107690	23197.7	29694.8	31409.4	33711.6	46959.6	35455	22190.9	32058.6	33658.1	23357.2	24497.9	28160.8
5,6-Dimethylbenzimidazole	108238	93004.1	108527	121402	167683	116789	102643	57155	51290.2	67482.9	42410.8	345064	46447.2	49415.9	331567	3.0457e+06	2.90467e+06	2.53803e+06	1.983e+06	2.202e+06	2.70489e+06	2.12514e+06	3.02191e+06	2.54714e+06	2.64073e+06	31801	22841.2	33738.8	18248.7	30403.3	96928.9	49065.4	77884.9	70408.4	93881.4	88589.9	80218.3	100138	128846	105439	2.69837e+06	3.7375e+06	2.57824e+06	2.7016e+06	3.55301e+06
Diethanolamine	1.5632e+07	1.3812e+07	2.11377e+07	1.26306e+07	1.58958e+07	1.74724e+07	1.99258e+07	2.63198e+07	2.36521e+07	1.87719e+07	2.144e+07	2.07303e+07	1.26157e+07	1.5697e+07	1.89726e+07	1.69343e+07	1.49716e+07	1.01796e+07	1.28243e+07	1.56122e+07	1.46241e+07	1.71245e+07	7.86156e+06	1.25592e+07	1.21873e+07	2.5829e+07	2.10057e+07	1.69513e+07	1.25928e+07	1.91984e+07	1.01817e+07	3.86014e+06	9.77106e+06	2.67041e+07	2.02642e+07	1.33405e+07	1.72662e+07	1.13824e+07	1.426e+07	2.21855e+07	9.85969e+06	1.44506e+07	6.91406e+06	1.11461e+07	1.50114e+07
2,2-Methylenebisfuran	1.06081e+06	1.95461e+06	2.74074e+06	3.34778e+06	3.47009e+06	2.11023e+06	79602.1	897675	898891	3.2923e+06	245425	311558	558526	434916	286081	1.12809e+07	314894	8.93911e+06	247879	85104.8	2.689e+06	1.86548e+06	1.38398e+07	8.71753e+06	6.52352e+06	1.60777e+06	2.39279e+06	2.26426e+06	3.22168e+06	2.15604e+06	5.91332e+06	1.00341e+07	2.43506e+07	4.86736e+06	3.85498e+06	2.13266e+06	2.21653e+06	2.58467e+06	1.53294e+06	3.27804e+06	1.45617e+07	1.19191e+07	1.01981e+07	9.08844e+06	8.73953e+06
Hexose	829589	504435	685006	879535	316419	1.11515e+06	162665	356934	362571	714530	59915.6	80603.5	42366.2	39624.2	49986.5	3.34492e+06	177206	173231	153206	150307	455266	49231.9	43046.9	66294.9	53092.4	58519.7	58019.8	52019	124137	54825.5	488081	96188.7	347715	105676	94929.4	576131	490127	449551	271235	1.08906e+06	719433	2.69245e+06	224661	621072	4.91263e+06
2'-Deoxyadenosine	2.50744e+07	2.45777e+07	2.46035e+07	2.30077e+07	4.05691e+07	1.63328e+06	1.07787e+06	1.28182e+06	199940	366443	1.41023e+08	98261001	3.14899e+07	1.31381e+07	4.10115e+06	509000	829774	262393	180317	45040.7	1.63106e+06	662147	86909.7	192915	45348.1	4.11343e+06	502435	355802	413175	334910	890233	796304	306772	4.70094e+06	4.67911e+06	1.01403e+07	4.69079e+06	2.43893e+06	4.2132e+06	849045	3.42154e+06	1.01916e+06	1.14348e+07	4.04474e+06	1.20164e+06
Cytosine	2.26881e+06	1.62749e+06	2.3658e+06	1.89603e+06	2.53391e+06	1.34724e+06	1.23078e+06	852035	908232	1.81068e+06	261412	261175	256365	316380	335734	1.38539e+06	1.14648e+06	371510	517503	579539	105233	121908	224501	202539	175258	93448.7	86571.3	77204.8	59246.9	69284.3	229250	218501	213805	3.22879e+06	3.2155e+06	994477	936313	1.02051e+06	980243	979258	617545	902541	1.37036e+06	762546	904056
Cys-tyr	37367.7	41615.6	40239	38762.6	30016.4	35602.7	43545.7	28901.5	34070.5	37642.3	29046.3	30177.2	27812.5	29387.9	27265.6	37593.4	32999.1	29736.3	31955.5	28360.1	26481.5	26779.8	28332	27057	28330.1	25479.7	26234.1	23759.6	24067.9	23064.1	27225.7	24051.2	25612.2	24930.4	23843.1	35660.8	31107.4	39842.4	29436.6	19808.5	25643.2	28507	24836.2	24023.1	29699.6
Cys-pro	14698.2	18157.4	17537.9	18263.3	17128.2	128837	483834	121332	408627	579951	104758	342928	670067	577565	787087	17758.9	18262.7	17528.3	19152.4	18359.3	16400.1	15267.7	26187.2	18473.3	16059.3	16524.8	15203.7	24205	23601.1	15894.2	271993	243055	192737	378400	391496	1.31878e+06	1.25646e+06	1.27169e+06	1.33824e+06	302890	142803	203179	306919	206094	296150
Cyclohexylamine	6.9175e+06	6.94092e+06	6.61335e+06	7.09622e+06	6.78076e+06	8.18991e+06	7.44116e+06	3.70985e+06	5.8085e+06	7.06032e+06	1.09945e+07	6.53962e+06	7.15936e+06	6.4761e+06	6.75877e+06	9.02927e+06	7.61414e+06	6.77043e+06	6.86783e+06	6.51598e+06	8.90519e+06	7.05758e+06	6.78807e+06	7.00726e+06	7.67974e+06	1.02457e+07	7.59723e+06	6.61895e+06	8.44472e+06	5.32929e+06	9.26357e+06	7.0797e+06	7.58012e+06	7.67745e+06	7.72557e+06	7.07884e+06	8.72354e+06	8.43878e+06	8.30374e+06	2.50027e+06	6.98794e+06	8.09331e+06	6.6595e+06	6.79302e+06	8.16269e+06
Corticosterone	6.06457e+06	4.66347e+06	2.64851e+06	2.83447e+06	4.63606e+06	1.74105e+07	2.2496e+07	3.84214e+06	1.09444e+07	1.44684e+07	19266.6	19705	44039.2	47958.4	13556.5	7.08865e+06	5.85426e+06	2.38026e+06	5.06507e+06	4.86979e+06	57945	41208.6	60402.8	26842.8	79537.7	49789	36390	37900.6	38579.7	52375.9	6.00634e+06	3.84997e+06	4.51742e+06	5.98856e+06	4.96168e+06	4.28806e+06	7.81781e+06	5.43976e+06	8.13381e+06	849485	5.99314e+06	3.23405e+06	4.30826e+06	4.59454e+06	3.7716e+06
1,5-Dihydroxy-3,4-dimethoxy-10-methyl-9(10H)-acridinone	4.07167e+06	4.64375e+06	4.31848e+06	4.67836e+06	6.36573e+06	4.25928e+06	5.22734e+06	1.54859e+06	3.87403e+06	5.35296e+06	4.24528e+06	3.52229e+06	4.64833e+06	4.25255e+06	3.91035e+06	5.87013e+06	6.27425e+06	5.17424e+06	4.95428e+06	4.55743e+06	2.91296e+06	4.96241e+06	4.8905e+06	4.91025e+06	5.06909e+06	2.9907e+06	3.50054e+06	3.17054e+06	4.12525e+06	3.12092e+06	5.81767e+06	4.00745e+06	4.83178e+06	3.89945e+06	3.81462e+06	4.78636e+06	5.5793e+06	5.83755e+06	5.97826e+06	2.34646e+06	6.15639e+06	6.96466e+06	5.21215e+06	4.77086e+06	6.03334e+06
Citric acid	1.204e+06	110180	566617	878308	803113	1.00723e+06	147521	97089.2	418988	173954	979338	655073	589415	402530	439139	951849	151681	128590	265663	359027	1.20578e+06	688262	114012	516742	474254	1.33762e+06	668432	105734	434798	414682	620452	174848	472833	64585.1	76582.3	295915	211693	48476.3	67250.7	77835.2	199730	290317	69204.8	84457.2	248908
Cinnamyl alcohol	485716	536636	586600	591839	544258	3.85947e+06	1.17755e+06	1.38868e+06	1.12993e+06	2.29891e+06	983894	331762	417867	1.06165e+06	211661	1.02847e+06	1.05641e+06	969187	1.08618e+06	3.4011e+06	152320	358523	480273	470535	1.75755e+06	101354	76803.1	120148	177454	127483	381714	256324	315637	259352	257715	4.16717e+06	1.1939e+06	942180	1.50458e+06	726350	1.47825e+06	1.54553e+06	941703	1.06093e+06	5.2563e+06
Cinnamic acid	450422	332706	629146	401503	422354	395058	335706	238273	459629	813640	292958	450646	257015	251283	266588	395292	400970	309259	363308	474045	353118	298298	298016	335124	272649	461952	545605	267686	375492	255484	645816	854287	589597	721774	703034	564919	573547	539211	587387	581043	649425	630095	691065	679520	582377
Catechin	4.33415e+06	3.63159e+06	2.21366e+07	5.3942e+06	2.46414e+06	2.08034e+06	1.18488e+06	1.14268e+07	4.17072e+06	3.68433e+06	4.40843e+06	5.59881e+06	727369	3.74446e+06	3.61638e+06	6.87981e+06	3.07591e+06	816622	2.10728e+06	2.12794e+06	1.68936e+06	4.57177e+06	4.70412e+06	7.76009e+06	8.89102e+06	3.32523e+06	3.37132e+06	4.67286e+06	4.87652e+06	5.23421e+06	3.19445e+06	1.66548e+06	2.31816e+06	1.83597e+06	1.71776e+06	3.74467e+06	3.18698e+06	3.56272e+06	5.41861e+06	899885	2.80794e+06	5.42162e+06	6.00237e+06	4.22651e+06	7.23844e+06
Capryloylglycine	1.36229e+06	815090	875306	1.117e+06	889684	2.55112e+06	3.12131e+06	1.11973e+06	2.4134e+06	2.756e+06	1.56776e+06	1.25266e+06	1.38129e+06	1.04267e+06	1.64579e+06	3.54543e+06	2.84273e+06	2.52205e+06	2.73244e+06	2.58334e+06	1.13502e+06	1.36248e+06	1.44688e+06	1.3749e+06	1.34442e+06	1.25946e+06	1.32591e+06	927983	1.39472e+06	757229	2.55342e+06	2.16199e+06	2.48082e+06	2.20938e+06	2.11477e+06	2.05994e+06	2.37439e+06	2.41889e+06	2.15936e+06	611691	1.72731e+06	2.09112e+06	1.63411e+06	1.66883e+06	2.12035e+06
Caffeine	142688	183399	195996	253317	218988	165696	199409	108470	125943	197431	149209	128851	170458	172218	166302	130771	206128	130907	172217	190894	156022	152963	175351	168699	204967	172073	169455	151363	186462	155048	207993	204483	625015	382981	422701	266213	254438	230927	269960	84079.8	273029	254870	199960	206652	280931
Cafestol	1.28168e+06	1.66912e+06	2.03204e+06	2.31824e+06	1.89485e+06	1.93356e+06	2.10797e+06	1.09841e+06	1.79331e+06	2.5538e+06	108597	190542	97005.2	191886	140613	1.94495e+06	2.28166e+06	1.96351e+06	2.47575e+06	3.91208e+06	105803	112642	173421	69503.3	9992.07	141654	135531	117397	103273	113893	2.07864e+06	2.32198e+06	2.93388e+06	2.41558e+06	2.34906e+06	4.42161e+06	6.12662e+06	5.92497e+06	6.64119e+06	1.2749e+06	3.14022e+06	5.72177e+06	4.14071e+06	4.44147e+06	7.03897e+06
Butylparaben	139160	152673	189654	190993	177263	1.51731e+07	3.40313e+07	3.35581e+06	2.20725e+07	2.07483e+07	3.293e+06	6.38729e+06	3.81842e+06	3.45303e+06	4.0588e+06	341621	502032	163524	396271	279753	86067.3	106196	122175	191177	170708	188649	152798	131544	274603	104601	137529	351928	201289	245622	233999	1.60369e+07	2.28688e+07	1.47548e+07	1.79243e+07	5.57231e+06	361914	415947	366928	321602	390980
3-BHA	356438	347906	443762	465998	471051	3.46208e+06	931627	1.30804e+06	1.0182e+06	1.93143e+06	782285	259596	211945	787699	367621	887379	830218	771596	840063	2.84612e+06	322810	407487	264357	304741	1.4385e+06	248172	218467	42293.1	248225	230905	601145	511074	496710	456724	412330	3.42109e+06	954697	706832	1.06342e+06	610159	1.27673e+06	1.3329e+06	799026	780147	4.74275e+06
butalbital	82357.3	47867.4	66174.7	48123.9	48522.3	100765	137827	54954.5	130930	76577.6	37615.3	33842.1	57596.3	66930.1	94809.2	110981	90272.8	94127	63886.1	132433	63665.7	32391.5	50361.3	74299.9	90100.3	50831.1	61920.4	38126	84016.8	49582	90328.4	102698	204792	86899.9	47008	74061.6	108598	102702	74499.8	39677.6	51157.5	51335.3	73267	68686.5	82045.1
Bisphenol S	86374.6	115047	107375	137851	118937	193194	147307	55873.7	98778	166894	217348	166428	79657.8	202774	80265	124905	136161	92725.4	98130.8	335569	52044.6	116566	91566.7	115538	371264	55388.2	63327.8	49326.8	83475.7	75648	65283.2	56581.1	82126.2	73062	85012.5	212496	54528.2	56095.6	75029.4	32364.5	122099	123701	69948.1	76162	177466
hexahydro-2-oxo-1h-thieno(3,4-d)imidazole-4-pentanoic acid	21712.3	22860.8	20616	20683.7	20269.1	23551.1	23673.9	18888	21487.5	22223.8	25390.5	21459.1	25625.9	22471.3	24377.4	21857.5	21669.5	21103.6	20161.9	20377.7	21686.5	18149.2	20409.4	20029	20749.5	21580.2	19861.8	18731.8	20196.4	18485.3	24770.2	23544.3	23378	24402.1	24233.1	24812.5	23958	24309.4	24048.5	21871	23047	23563.5	22194.3	23633	34950.2
Betaine	1.0708e+08	1.38595e+08	1.17907e+08	1.51457e+08	1.70992e+08	6.96363e+07	1.59166e+08	7.24196e+07	1.08282e+08	1.22042e+08	4.52502e+07	2.65502e+07	8.6843e+07	9.09716e+07	8.53172e+07	2.21618e+08	1.50896e+08	1.45185e+08	1.50508e+08	1.45701e+08	4.15525e+07	9.57215e+07	9.30719e+07	9.80029e+07	8.43021e+07	2.81225e+07	7.24434e+07	3.1354e+07	9.32015e+07	8.74938e+07	4.27661e+07	1.08864e+08	7.30575e+07	2.01338e+07	2.79666e+07	6.96022e+07	7.6452e+07	6.49303e+07	8.47597e+07	7.66509e+07	8.38157e+07	7.92918e+07	7.19036e+07	7.56347e+07	7.47318e+07
Benzoic acid	1.94849e+06	3.06512e+06	3417002	3.76244e+06	2.79661e+06	2.66247e+07	3.2321e+07	1.02009e+07	2.09457e+07	2.2873e+07	6.47256e+08	3.08689e+08	3.82942e+08	3.44514e+08	4.75565e+08	3.54544e+06	1.16727e+07	1.03156e+07	8.76144e+06	4.65074e+06	4.97418e+07	6.07637e+07	1.03579e+08	1.42286e+08	1.09399e+08	1.18265e+08	8.38942e+07	7.99152e+07	191915748	8.47426e+07	1.34703e+08	1.47243e+08	2.84171e+07	4.38323e+07	4.22879e+07	5.68959e+08	5.49438e+08	2.8262e+08	2.92555e+08	2.67453e+08	8.71087e+07	7.72181e+07	5.47712e+07	6.75557e+07	6.60022e+07
Benzaldehyde	890649	1.08782e+06	1.24358e+06	1.39291e+06	1.70933e+06	2.80736e+07	4.96798e+07	2.02581e+07	4.20242e+07	5.2195e+07	2.39123e+07	1.74794e+07	2.46594e+07	2.38068e+07	3.83103e+07	1.33657e+06	2.76717e+06	2.3828e+06	2.19815e+06	1.80151e+06	876184	1.8964e+06	2.43038e+06	4.14786e+06	4.04251e+06	2.4211e+06	2.05019e+06	2.26978e+06	3.24538e+06	2.4703e+06	6.19598e+06	5.84578e+06	3.66434e+06	4.30457e+06	4.50602e+06	7.37881e+07	6.97386e+07	5.7719e+07	7.46295e+07	2.64289e+07	5.30533e+06	5.1812e+06	4.01732e+06	4.25488e+06	4.52488e+06
Azelaic acid	5.56191e+06	7.42549e+06	7.11573e+06	6.36862e+06	5.80033e+06	7.03076e+06	1.0577e+07	4.38138e+06	5.78584e+06	5.07258e+06	5.57186e+06	5.37492e+06	7.16844e+06	6.60799e+06	5.84793e+06	5.48847e+06	4.6038e+06	3.81469e+06	3.59033e+06	4.65298e+06	7.1679e+07	8.43055e+06	8.10032e+06	7.57663e+06	6.94531e+06	6.40345e+06	4.32509e+06	4.76166e+06	3.34678e+06	4.09804e+06	1.03319e+07	9.46447e+06	1.04604e+07	8.98004e+06	1.09683e+07	10500927	9.10486e+06	8.40648e+06	1.12911e+07	1.1904e+07	1.52284e+07	1.15593e+07	1.17515e+07	1.33373e+07	1.03904e+07
Atenolol	2.30042e+06	2.06065e+06	2.23581e+06	2.86748e+06	7.87126e+06	5.69521e+06	8.34175e+06	841288	5.78221e+06	8.10609e+06	490804	398688	469342	472663	652596	5.65376e+06	8.20919e+06	8.14597e+06	8.60348e+06	7.98873e+06	423347	510352	510246	505283	489834	383620	413503	361018	572823	210850	5.49015e+06	5.70849e+06	5.60692e+06	6.94311e+06	6.77564e+06	3.89065e+06	5.1929e+06	5.57226e+06	6.15735e+06	997575	6.81348e+06	5.85993e+06	7.10612e+06	6.0189e+06	7.02521e+06
Artemether	2.25382e+06	1.94304e+06	1.71425e+06	1.96932e+06	2.31859e+06	1.15259e+07	1.11222e+07	4.01496e+06	7.79517e+06	9.20515e+06	21147.1	78061.2	24375.3	16723.6	15804.4	8.21233e+06	7.414e+06	8.59665e+06	6.93114e+06	5.93102e+06	42838.3	15412.2	86283.2	67790.4	18520.6	66758	34652.9	58601.9	41026.2	14959	2.09346e+06	1.85726e+06	3.0684e+06	1.98953e+06	2.05678e+06	4.26612e+06	5.0832e+06	5.43434e+06	5.27538e+06	3.39795e+06	3.47842e+06	4.42526e+06	4.10236e+06	3.09515e+06	5.55491e+06
Arsenic acid	1.22863e+06	3.16143e+06	3.55104e+06	3.85028e+06	2.80717e+06	2.19087e+06	7.37673e+06	1.30335e+07	1.2653e+07	2.91199e+06	1.30972e+06	1.96097e+06	906861	976645	1.31969e+06	799059	3.93481e+07	8.16983e+07	2.20557e+07	1.6966e+07	260497	625576	1.13257e+06	1.24066e+06	1.26242e+06	834194	891615	826883	9.00805e+06	1.67649e+06	1.45422e+06	6.048e+06	1.24347e+06	6.134e+06	6.23243e+06	425200	732853	205523	629023	797238	2.22227e+06	1.271e+06	4.69824e+06	2.17766e+06	640406
arg-his	519264	944513	772959	633967	547142	1.67553e+06	1.92391e+06	974002	608011	677541	751599	636098	829109	663180	698453	664626	583522	930558	731421	871916	627355	882146	949877	1.21369e+06	1.08877e+06	818331	627890	963397	1.11169e+06	788316	1.57439e+06	1.13732e+06	1.07242e+06	1.24188e+06	1.1498e+06	1.0304e+06	806210	416109	792235	546682	1.70052e+06	1.22866e+06	1.28546e+06	1.27898e+06	1.43639e+06
ARECOLINE	1.02376e+06	1.39211e+06	848465	1.11416e+06	726482	1.56081e+06	1.71981e+06	829750	1.65705e+06	2.25161e+06	727143	655057	767149	774658	967018	1.34407e+06	2.2848e+06	1.96297e+06	1.97052e+06	1.98231e+06	432611	682471	433950	919934	458344	643104	774765	874626	311701	871385	789549	907946	674149	680080	569480	566608	795708	784806	953547	380046	849686	600771	534048	529215	701997
Anthraquinone	1.13688e+06	1.43161e+06	1.69728e+06	1.94023e+06	2.01458e+06	1.78353e+06	2.32291e+06	1.11904e+06	2.12783e+06	2.76588e+06	1.95036e+06	1.81435e+06	2.84107e+06	2.79326e+06	2.97249e+06	2.35557e+06	2.67503e+06	2.38905e+06	2.34327e+06	2.29452e+06	1.11045e+06	2.26421e+06	2.644e+06	3.02963e+06	3.65424e+06	1.91723e+06	1.27993e+06	1.26386e+06	1.65841e+06	1.1712e+06	2.15885e+06	1.59539e+06	1.60556e+06	1.46027e+06	1.30438e+06	2.97532e+06	3.34173e+06	2.84542e+06	2.89578e+06	1.90345e+06	2.98123e+06	3.4073e+06	2.48342e+06	2.39056e+06	3.30762e+06
Anabasine	1.03746e+07	1.37109e+07	1.22571e+07	1.40584e+07	4.42708e+06	1.69026e+07	2.0058e+07	1.26073e+07	1.56217e+07	1.74684e+07	8.41683e+06	5.93007e+06	5.58033e+06	8.82703e+06	1.01681e+07	1.91367e+07	1.66101e+07	1.38305e+07	1.92493e+07	2.48221e+07	7.96875e+06	8.63297e+06	1.10879e+07	1.01919e+07	1.27078e+07	9.01898e+06	9.29688e+06	6.39579e+06	8.89718e+06	5.23705e+06	8.28084e+06	7.3779e+06	7.15505e+06	7.22743e+06	6.46593e+06	5.27996e+06	7.4468e+06	8.16616e+06	7.08348e+06	3.95259e+06	4.68695e+06	7.32047e+06	4.74558e+06	6.82215e+06	4.72671e+06
Albendazole	33819.5	37664.1	36418.2	35082	27166.3	32222.1	39410.9	26157.3	720278	2.76486e+07	26288.3	27311.8	25171.6	5.68009e+06	28719.9	34023.8	3.11055e+07	463564	3.51833e+07	916452	23967	24237	25641.8	24487.8	50162.9	23060.4	23743.1	21503.6	22360.9	20874.1	24640.6	21767.5	23180.3	22563.2	21579.1	3.86161e+06	9.31128e+07	5.64845e+07	9.28823e+07	47754.6	9.01881e+07	721921	6.99589e+06	2.2894e+08	2.45842e+08
Adenosine	3.79995e+07	4.57326e+07	6.84048e+07	5.34963e+07	6.96003e+07	3.29097e+07	4.1271e+07	2.08162e+07	1.65873e+07	8.20402e+06	4.33102e+08	3.3296e+08	3.08867e+08	2.39101e+08	9.97361e+07	1.38128e+07	1.31514e+07	9.48153e+06	1.24671e+07	9.60622e+06	5.64935e+06	7.15246e+06	5.55897e+06	2.69273e+06	1.85166e+06	1.3124e+07	1.48701e+06	1.2354e+06	1.25497e+06	919201	1.16562e+07	5.56167e+06	6.02543e+06	1.74095e+07	1.80397e+07	8.20971e+07	2.23506e+07	1.50624e+07	1.92748e+07	4.12919e+06	5.217e+07	5.5086e+06	8.67286e+07	3.73662e+07	1.56751e+07
Adenine	463503	1.12927e+06	993476	785368	556721	3.29089e+06	643554	195843	703715	700244	2.69814e+07	8.56618e+06	1.00565e+07	1.57057e+07	3.37952e+06	6.77196e+06	1.43439e+06	1.95397e+06	129548	1.58895e+06	1.31012e+06	559093	462936	382639	684785	537973	331028	331812	292617	205961	546846	534862	165654	480381	93968	8.44526e+07	2.69241e+07	8.92787e+06	2.03599e+07	2.99723e+07	55178.8	4.20273e+06	1.6842e+06	4.6368e+06	1.09108e+07
Paracetamol	1.23338e+06	1.1497e+06	1.67092e+06	1.53963e+06	2.48176e+06	562947	622752	229989	736487	699077	576540	564676	1.0308e+06	920419	955911	3.1931e+06	2.67717e+06	2.44202e+06	2.42379e+06	2.03822e+06	5.00803e+06	1.03277e+07	1.12761e+07	1.49807e+07	1.42179e+07	1.1542e+07	1.38248e+07	1.31033e+07	2.10405e+07	1.35435e+07	2.23319e+07	1.91008e+07	1.5366e+07	2.33463e+07	1.62476e+07	1.34081e+06	1.42143e+06	1.31566e+06	1.29095e+06	377168	1.14717e+07	1.16445e+07	8.97605e+06	8.93446e+06	1.22345e+07
Acepromazine	7.60605e+07	1.00363e+08	1.13014e+08	1.14375e+08	6.03264e+07	3.93465e+08	1.75733e+08	1.31044e+08	2.1992e+08	1.91714e+08	8.77299e+07	6.13176e+08	2.74176e+08	7.01837e+08	3.59689e+08	7.97522e+07	1.09573e+08	1.27145e+08	1.40882e+08	4.13344e+08	7.26394e+07	1.16722e+08	1.33261e+08	1.38621e+07	8.56767e+08	8.09407e+07	9.1867e+07	1.11651e+08	4.42351e+07	80002801	2.7547e+07	3.11365e+07	4.95666e+07	3.95881e+07	2.69647e+07	1.91297e+08	7.79477e+07	6.65812e+07	1.21032e+08	2.67196e+07	6.55439e+07	7.93415e+07	7.52644e+07	8.29799e+07	1.65551e+08
Acamprosate	57354	91380.4	103479	81383.6	80913.7	90778.8	152212	116279	117201	76983.9	91812.8	95280.4	84060.9	74995.3	71893.6	74462.6	165819	162099	143362	140649	80305.9	88586.8	86184	83459.7	89675.4	98990.3	86394.4	48676.4	116161	81384.8	79734.7	90007.9	58962.6	98885.4	88829.5	49887.4	59814.8	59233.6	58158	37517.9	108569	86080.1	89143.3	86884.8	57505.2
9(S)-HPODE	199552	698868	614728	94293.3	122790	1.02612e+06	680497	123604	845613	1.80911e+06	590896	203680	458699	243954	635428	1.41968e+06	1.49556e+06	1.58252e+06	2.16426e+06	1.81769e+06	488766	554140	578260	917951	861804	656589	932022	140485	478962	453177	1.93838e+06	1.64103e+06	1.83462e+06	1.61072e+06	1.547e+06	4.04213e+06	2.21733e+06	1.60391e+06	2.21411e+06	960678	3.36279e+06	3.5718e+06	3.4315e+06	3.27744e+06	6.65411e+06
8,9-DiHETrE	1.95062e+07	3.07817e+07	3.43107e+07	2.6272e+07	1.92518e+07	2.08097e+07	7.92983e+06	4.15849e+07	1.92353e+07	2.03759e+07	53826.8	134088	76312.5	87213.2	57387.7	1.72555e+07	1.23274e+07	3.70319e+06	4.93477e+06	5.74942e+06	55235.4	343969	559953	157178	104180	59167.1	73092.5	148833	90874.5	135082	4.40694e+06	4.81557e+06	2.11973e+06	968046	1.10434e+06	1.0861e+07	7.88859e+06	9.04998e+06	7.63425e+06	2.79557e+06	4.75322e+06	7.56618e+06	2.50475e+06	3.41131e+06	7.83127e+06
Hydroxycitronellal diethyl acetal	870746	688469	835881	694737	577461	868474	814054	738462	843426	867862	879153	608520	674282	554232	758243	912952	860148	876372	798672	760879	912651	892287	797487	418591	9834.26	1.07952e+06	1.09437e+06	882517	971542	857472	725299	790951	754265	629220	547692	616429	782118	663821	605015	545175	761268	578504	660204	618320	612184
8,8a-Deoxyoleandolide	588812	942469	653685	660123	681928	577478	689775	281833	378142	606901	392059	547075	339214	388263	503020	562587	299084	333472	322127	408212	539336	336089	439001	279922	403974	458706	400571	464489	349110	417354	631969	467562	535255	485818	511222	527027	519762	470484	509696	451759	627949	492928	340740	495608	552093
7-Methyladenine	1.73117e+07	2.13854e+07	2.01046e+07	1.79749e+07	1.28801e+07	1.3471e+08	147129250	7.06268e+07	7.54466e+07	2.41782e+07	1.07459e+08	9.03447e+07	100198124	1.01415e+08	8.21919e+07	6.32788e+07	3.86823e+07	6.31945e+06	1.32724e+07	12085606	2.53234e+07	3.51786e+07	3.70298e+07	3.36353e+07	6.51322e+06	2.76531e+06	578980	534744	740304	609082	2.75972e+06	2.73816e+06	2.5437e+06	2.48621e+06	2.43855e+06	3.94033e+06	3.60623e+06	4.48706e+06	3.97774e+06	1.2157e+06	2.3562e+06	1.12992e+06	8.51187e+06	644008	1.04447e+06
7-Cyano-7-deazaguanine	1.27842e+06	1.3048e+06	1.4101e+06	1.35302e+06	1.09406e+06	8.08177e+06	9.5795e+06	5.04588e+06	7.47059e+06	8.14753e+06	7.99995e+06	4.43806e+06	5.42012e+06	4.69527e+06	6.31658e+06	382710	409359	345202	345057	278108	24021.6	21282.9	24855	27112.9	27455	95772.2	23889.4	23880.8	25551.1	24982	144887	178870	137125	181415	146236	7.78048e+06	7.85838e+06	7.34303e+06	8.63064e+06	2.57772e+06	153816	219976	254725	182481	106759
6-Hydroxypentadecanedioic acid	527427	702149	524482	457085	754293	638435	472524	316995	653669	667286	506897	491075	489363	442386	623692	379151	609323	347436	545100	490271	442341	420595	564340	472905	529110	400725	480802	500936	571893	385230	742462	754482	646392	639920	749121	595221	880319	791581	675086	357230	737916	993969	811674	773369	581474
6-Hydroxycaproic acid	1.16938e+06	2.13226e+06	1.37445e+06	1.50975e+06	990110	1.84351e+06	1.11946e+06	1.3183e+06	1.40415e+06	849037	1.3005e+06	1.45256e+06	944411	581720	847287	1.54244e+06	781845	906481	1.23008e+06	1.15061e+06	3.03848e+06	1.03115e+06	2.12902e+06	1.21042e+06	1.20916e+06	1.64922e+06	1.26162e+06	1.40179e+06	2.20057e+06	696662	2.09501e+06	1.9084e+06	1.58533e+06	2.54601e+06	2.3954e+06	1.62585e+06	1.0148e+06	1.5467e+06	1.2366e+06	1.96388e+06	1.23702e+06	1.65596e+06	2.3324e+06	1.22415e+06	1.74556e+06
5'-S-Methyl-5'-thioinosine	168423	158117	152646	156848	157627	6.1252e+07	7.31678e+07	3.73111e+07	6.50995e+07	7.97597e+07	7.30769e+07	6.74427e+07	7.74085e+07	7.50874e+07	8.04839e+07	243489	261910	209913	248549	237486	194666	253728	238175	252408	245760	1.23041e+06	178732	148919	178675	137550	154001	141052	148597	133971	137751	4.76283e+07	6.36021e+07	5.93909e+07	5.67036e+07	1.92009e+07	167481	187343	160736	157317	216223
5'-S-Methyl-5'-thioadenosine	47179.6	52247.6	51006.6	55125.5	54899.5	94060	56449	43935.3	136685	145082	71519	55519.2	61783.3	56248.6	61779.8	51149.4	98187.4	50914.6	51418.8	65608.3	46191.4	42262.6	54349.8	49559.4	52170.2	51950.6	41787.4	45809.8	109487	44431.8	61599.4	58018.4	56869.7	63647.6	58910.6	65366.5	64263.2	66082.5	69404.4	52510.2	59280.3	61769.4	63257	54193	63901
5-Methoxytryptamine	36583.6	133994	41437	45609.4	197968	55052.5	81097.1	39057.4	93395.8	102218	61815.4	51800.4	55962.3	46319.1	197292	92946.3	144130	56064.1	117584	102011	55514.6	80539.4	71442	213810	71733.8	18097.3	79380.8	103689	152940	87147.4	83816.2	56787.7	72067	83867.5	46459.4	42071.2	117254	77878.8	77810.1	22636.4	175621	47455.1	135807	64134.5	54062.6
Aminolevulinic acid	979912	997325	1.5265e+06	2.68991e+06	2.48371e+06	942906	86521.7	1.00185e+06	114304	92700.9	3.84884e+06	925579	328969	259355	109516	482111	256757	108990	108933	87469.6	908245	232083	271234	247805	97519.6	2.71619e+06	4.03784e+06	2.98186e+06	1.75018e+06	3.62771e+06	1.82287e+06	1.69261e+06	1.07873e+06	702488	698888	1.80897e+06	1.96782e+06	1.88597e+06	1.74885e+06	1.04009e+06	1.96501e+06	1.25368e+06	1.52377e+06	1.40087e+06	1.76135e+06
5(S),15(S)-DiHETE	407881	928054	1.47628e+06	1.84154e+06	5.70288e+06	1.75545e+06	472536	131867	2.5875e+06	9.89803e+06	17447.7	21018.7	15371.6	17142	15259.7	1.06077e+07	1.53217e+07	1.39914e+07	1.77019e+07	2.08174e+07	16244	17431	17889.9	14900.9	37897.8	16144.4	16515.8	30850.4	18987.7	14641.2	6.9124e+07	5.90072e+07	6.6815e+07	5.53646e+07	5.65669e+07	4.25412e+07	3.3786e+07	2.13257e+07	4.01502e+07	8.60356e+06	7.64318e+07	6.18984e+07	5.48738e+07	5.13952e+07	8.04594e+07
Sulfurol	1.71832e+06	955773	1.11078e+06	1.42095e+06	1.10405e+06	5.09453e+06	933979	2.8492e+06	3.12515e+06	664379	4.19263e+06	2.57054e+06	3.68281e+06	2.92139e+06	2.02179e+06	1.67763e+06	582951	446051	389701	599183	4.61957e+06	3.97921e+06	6.58216e+06	3.82608e+06	4.83431e+06	856816	662970	646127	1.17773e+06	487396	1.25139e+06	1.01536e+06	1.2213e+06	960651	1.03822e+06	5.90329e+06	4.00513e+06	5.5851e+06	5.49428e+06	1.19968e+06	3.8882e+06	5.17698e+06	4.69688e+06	4.49866e+06	5.65612e+06
g-Butyrobetaine	2.53207e+06	2.8437e+06	3.63593e+06	3.80221e+06	3.82522e+06	782502	810871	478153	678510	1.04235e+06	618087	554419	560965	490817	570196	1.42291e+06	1.38238e+06	988670	1.61733e+06	1.8124e+06	343096	630624	411970	650207	589534	354243	329225	66431.4	498171	304935	990332	102806	388277	101704	296771	384154	440954	348197	339407	403515	503797	789222	545895	556595	552318
4-Oxoproline	1.98479e+06	8.55604e+06	3.88643e+06	3.39347e+06	3.91243e+06	765922	7.36987e+06	753430	663041	820255	348944	1.05356e+06	1.67035e+06	474794	478639	621939	955682	503942	635183	583640	1.34245e+06	391592	280920	1.03535e+06	1.00984e+06	525135	1.4935e+06	1.64087e+06	4.64697e+06	738376	873986	2.0007e+06	9.52343e+07	7.11035e+06	7.14221e+06	735373	1.30348e+06	1.15404e+06	581906	6.13924e+06	5.6492e+06	3.20072e+06	647418	2.47157e+06	1.54506e+06
4-Nitrophenol	3.31555e+07	3.43808e+07	3.58371e+07	3.47416e+07	4.06044e+07	4.13809e+07	4.40301e+07	1.86495e+07	3.85002e+07	46203403	3.76168e+07	3.18253e+07	3.93965e+07	3.76172e+07	4.04441e+07	3.95103e+07	4.31845e+07	3.96859e+07	3.89143e+07	4.07676e+07	2.28725e+07	3.98824e+07	3.76822e+07	4.13601e+07	4.25433e+07	3.11727e+07	3.36711e+07	2.83931e+07	3.65184e+07	2.66734e+07	3.19102e+07	2.39925e+07	2.50351e+07	2.34371e+07	2.51122e+07	2.95676e+07	3.92777e+07	3.64757e+07	3.75233e+07	1.5248e+07	2.85798e+07	3.4972e+07	2.85049e+07	3.02976e+07	3.58225e+07
(E)-p-coumaric acid	198613	331672	360522	356378	353473	253006	242078	134427	292972	324151	183124	214182	199758	293138	269734	340474	351698	344905	262339	344849	235222	235233	232560	309765	332889	266149	332862	323540	383508	201673	211372	307701	149495	203612	168938	208997	210871	256705	220354	152098	246296	314052	208988	252686	220587
4-Hydroxychalcone	1.72835e+06	2.13197e+06	2.42691e+06	2.4285e+06	2.51279e+06	3.06696e+06	3.88259e+06	1.32178e+06	3.65672e+06	4.28964e+06	3.30804e+06	3.12835e+06	3.80307e+06	4.30503e+06	3.7113e+06	3.76786e+06	3.94641e+06	3.67382e+06	3.62433e+06	3.86077e+06	2.06241e+06	3.6401e+06	4.10812e+06	3.91601e+06	4.94657e+06	1.75705e+06	1.91255e+06	1.46845e+06	1.94694e+06	1.61003e+06	2.345e+06	1.78375e+06	1.64415e+06	1.48111e+06	1.36211e+06	3.13421e+06	3.59427e+06	3.43262e+06	3.32404e+06	1.83669e+06	3.83284e+06	3.77445e+06	2.82106e+06	2.85252e+06	3.76493e+06
4-Hydroxybenzaldehyde	198630	287386	386529	357084	448256	788468	1.59791e+06	233235	1.06115e+06	1.29444e+06	3.29688e+06	2.69152e+06	4.02826e+06	3.92604e+06	3.25434e+06	1.76656e+06	4.91671e+06	5.85937e+06	1.0206e+06	1.10464e+06	413900	959465	3.32298e+06	1.78253e+06	995451	1.99252e+06	2.33055e+06	2.29718e+06	5.13438e+06	2.3685e+06	2.17084e+06	5.68113e+06	2.82708e+06	653678	675137	1.14696e+06	1.61119e+06	1.69281e+06	33738.3	1.46115e+06	1.77107e+06	34318.4	768882	1.04159e+06	41120
Vanillyl alcohol	1.06093e+06	1.80344e+06	2.58515e+06	3.46203e+06	3.0508e+06	2.83113e+06	8.66992e+06	1.04749e+06	4.90993e+06	4.21434e+06	4.25635e+06	2.33308e+06	3.46596e+06	3.24419e+06	3.71113e+06	835148	1.62797e+06	2.03461e+06	1.14936e+06	1.22788e+06	217076	250021	1.02699e+06	224601	274074	459430	474412	416370	551934	380473	337224	1.00038e+06	618356	513252	597551	7.34569e+06	8.7043e+06	4.33433e+06	4.65013e+06	3.59699e+06	312105	316999	746052	323489	400293
g-Guanidinobutyrate	1.96652e+06	2.79282e+06	1.7342e+06	3.05251e+06	2.18299e+06	2.66642e+06	5.84428e+06	3.68757e+06	1.82148e+06	1.49547e+06	1.88062e+06	2.28802e+06	759463	1.45753e+06	1.01845e+06	1.80084e+06	1.76527e+06	2.00189e+06	2.07061e+06	3.22759e+06	2.50607e+06	1.47804e+06	924065	1.36088e+06	1.17097e+06	2.58383e+06	1.21841e+06	1.71722e+06	1.52593e+06	1.91623e+06	1.16744e+06	1.08469e+06	1.70451e+06	4.83841e+06	5.21718e+06	1.28398e+06	1.63418e+06	885688	1.03109e+06	1.67236e+06	4.57756e+07	4.91881e+06	3.30874e+06	4.51432e+06	1.39312e+06
4-guanidinobutanal	102974	79565.8	84759.7	81129.9	73704.4	82296.7	631355	236527	63619.7	82160.1	107207	72226	97978.8	90059.9	89535.7	105862	66761.6	69136.8	60895.7	63849.2	106251	82103.1	81937	75918.8	76862.8	116402	109213	97396.8	74742.2	87404.8	71072.3	54029.8	69950.9	258471	292408	86028.2	63847	102499	90723.9	89268.3	2.96449e+06	102544	136908	202920	68968
4-Dodecylbenzenesulfonic acid	4.71551e+06	3.17908e+07	2.82074e+06	1.16345e+07	2.3808e+06	9.20457e+06	2.57766e+07	4.61171e+06	4.78629e+06	5.00764e+06	3.26696e+06	3.49767e+06	4.37357e+06	2.69142e+06	2.97748e+06	3.72506e+06	5.06374e+06	8.26703e+06	1.59142e+07	5.48945e+06	3.99224e+06	4.78496e+06	3.20866e+06	1.4543e+06	3.62066e+06	2.14191e+06	1.99021e+06	3.98952e+06	5.5702e+06	2.15958e+06	1.11038e+07	2.2294e+07	9.22433e+06	1.04959e+07	1.34312e+07	3.64156e+06	3.49624e+06	1.77497e+06	2.35491e+06	848843	1.20935e+07	8.22248e+06	3.07766e+06	5.95904e+06	7.2481e+06
Toxopyrimidine	3.72923e+07	2.88437e+07	3.48763e+07	3.79113e+07	4.03356e+07	3.45139e+07	3.09862e+07	1.71927e+07	2.93462e+07	3.25319e+07	3.76822e+07	2.68472e+07	4.47189e+07	3.9782e+07	4.03003e+07	4.53771e+07	3.95569e+07	3.5838e+07	3.41022e+07	3.74026e+07	4.14101e+07	3.96862e+07	4.82569e+07	4.8457e+07	5.66999e+07	6.3687e+07	6.21755e+07	6.31182e+07	5.90281e+07	4.37591e+07	4.13795e+07	3.93648e+07	4.3867e+07	3.44464e+07	3.9435e+07	4.38712e+07	3.76726e+07	3.23764e+07	3.68198e+07	1.78806e+07	3.00259e+07	3.56322e+07	3.05124e+07	2.93096e+07	3.65773e+07
3-Oxotetradecanoic acid	76845.8	89869.5	79553	154501	256528	384548	395709	104114	318553	980232	57814.2	92253.6	141277	133641	145973	571815	507479	516003	819589	1.01265e+06	78881.6	117474	136312	98958.5	43089.5	19431.4	82754.4	102747	88587.8	85086.2	158653	124334	88591.3	90370.6	45188.7	38563.8	165096	67861.9	97149.6	63630.2	158470	145682	176781	18469.7	66659.1
3-Methylene-3H-indole	168341	265009	298009	328213	539160	8.07652e+06	9.47736e+06	5.24924e+06	1.03302e+07	1.95965e+07	1.99611e+06	2.04931e+06	2.5484e+06	2.28226e+06	3.14981e+06	6.36496e+06	6.82952e+06	7.13157e+06	7.45769e+06	7.53023e+06	83687.3	90427.4	154129	262156	218786	119397	97643.6	114982	24022.5	196681	321998	169943	214723	96476.5	120862	3.66203e+06	4.38093e+06	4.34186e+06	3.59611e+06	988450	558262	885645	526929	570989	634565
3-Methyladenine	16233.8	12655.5	11698.2	11626.2	11455	18430.3	13536	17083.7	12197.9	13100.9	16793.1	12654	13623.9	11281.8	13301	14033.5	11371.1	13028.8	11933.2	11503.3	15694.9	10112.2	11130.1	11365.7	10257.4	15376	12108	11316.9	11104.6	10151.4	12898.6	13724.7	13429.8	13418.6	14076	14631.8	14804	15507.2	14221.6	13638.9	13243.4	12545.2	13206.3	13067.3	12736.8
3-Methoxytyramine	272958	322047	131814	300511	274415	629673	507699	214580	616612	785061	135837	132556	119675	97202.2	139708	1.03178e+06	452035	226564	197761	277667	340833	217212	219681	104901	246178	133733	82496.3	152466	103951	148080	367691	371355	434910	200086	122064	375043	542582	565297	796810	130773	296165	354165	136244	275302	769173
3-Hydroxymonoethylglycinexylidide	419851	812676	693901	961247	2.01147e+06	1.15488e+06	1.60666e+06	851148	1.13923e+06	1.19531e+06	1.08134e+06	854102	1.02773e+06	1.03457e+06	1.36747e+06	916477	631937	1.08641e+06	1.28374e+06	2.05992e+06	1.32215e+06	2.0617e+06	1.94942e+06	2.08628e+06	1.96097e+06	640629	970642	1.19795e+06	1.59171e+06	1.09426e+06	501139	756998	702117	799146	750237	489878	845536	668524	759746	265406	348071	730625	519978	553657	788834
Myrmicacin	278297	332421	314945	279081	263620	294294	422034	306357	281269	548098	410981	254008	390841	359218	348388	565055	379499	394585	406889	570710	783220	500012	862252	784988	835006	752403	643635	734172	594169	690444	599888	469078	516277	580197	614102	574217	526194	520319	571796	604578	734662	690306	634153	564865	666103
Isophorone	1.65947e+06	2.07533e+06	2.50919e+06	2.79289e+06	2.66012e+06	870234	527580	197275	583686	1.02995e+06	207159	303036	361947	377822	152093	1.15179e+06	1.18485e+06	967560	1.31336e+06	1.57932e+06	252925	302576	143532	362697	148652	132908	208751	67350.9	250919	27718.5	927435	632384	309661	351922	356916	672048	167182	177851	261972	288154	358975	582050	406552	363933	488951
3-(3,4-dihydroxyphenyl)propanoic acid	2.93194e+06	4.22731e+06	5.67993e+06	6.15149e+06	7.07296e+06	1.03871e+07	1.63795e+07	3.92635e+06	1.46997e+07	1.6834e+07	4.43618e+07	3.96449e+07	5.07643e+07	5.14922e+07	5.30086e+07	2.18235e+07	6.66261e+07	7.44913e+07	1.28088e+07	1.3506e+07	7.33356e+06	1.1288e+07	4.36761e+07	2.19987e+07	1.42168e+07	2.94948e+07	3.74132e+07	3.23625e+07	7.21882e+07	3.20391e+07	2.34123e+07	6.97307e+07	3.1445e+07	7.09485e+06	7.21793e+06	1.86803e+07	1.78278e+07	402472	282843	1.5836e+07	1.92696e+07	588490	9.72116e+06	1.04129e+07	167300
4-Methoxycinnamaldehyde	2.16763e+06	2.37776e+06	2.46746e+06	2.74514e+06	1.51173e+06	3.49439e+07	8.21671e+06	1.03392e+07	7.38804e+06	1.51124e+07	4.43253e+07	3.81875e+07	1.32774e+07	4.5169e+07	1.20015e+07	5.93028e+06	4.57052e+06	6.26242e+06	4.78779e+06	3.57315e+07	1.78231e+06	2.85356e+06	4.16708e+06	4.1493e+06	3.88502e+07	3.02183e+06	4.36105e+06	3.10618e+06	6.03467e+06	3.0419e+06	3.2144e+06	4.65421e+06	5.09635e+06	4.51007e+06	3.6325e+06	3.79609e+07	6.81057e+06	6.03104e+06	8.95312e+06	1.36924e+06	1.05638e+07	1.15102e+07	5.06909e+06	7.19244e+06	4.01946e+07
(2E)-3-(3,4-Dimethoxyphenyl)acrylic acid	552963	648639	639703	697498	781791	4.48603e+06	1.39373e+06	1.59063e+06	1.27382e+06	2.55635e+06	1.42859e+06	493139	399688	1.47589e+06	249772	1.24089e+06	1.24798e+06	1.19183e+06	1.37074e+06	4.42154e+06	192147	424146	557993	522898	2.55004e+06	113697	46912.9	74255.6	55584.4	38402.9	373754	303974	307196	243003	224932	3.65779e+06	1.01638e+06	831209	1.23424e+06	678451	1.46718e+06	1.52012e+06	899594	923574	4.86462e+06
3,4,5-trimethoxyhydrocinnamic acid	1.40747e+06	1.69044e+06	1.66305e+06	1.64414e+06	1.79999e+06	9.15603e+06	3.31551e+06	3.2314e+06	2.9841e+06	4.95439e+06	5.33615e+06	3.01427e+06	2.01027e+06	5.30593e+06	1.59974e+06	2.85446e+06	2.70461e+06	2.46601e+06	2.73663e+06	9.23548e+06	413028	1.43607e+06	1.31126e+06	1.41e+06	7.9547e+06	483943	279180	386380	165262	291481	541881	777012	861890	700056	331406	6.60018e+06	2.0264e+06	1.72963e+06	2.55848e+06	1.33255e+06	2.86873e+06	2.79398e+06	1.78035e+06	1.79979e+06	8.37132e+06
2-Pyrrolidone	6.612e+06	4.40633e+06	6.09736e+06	1.38859e+07	6.74597e+06	2.21348e+07	1.59775e+07	9.31751e+06	3.27272e+06	3.63388e+06	1.46682e+07	1.03099e+07	5.37383e+06	3.33081e+06	7.7213e+06	3.56388e+06	4.12845e+06	4.14887e+06	1.37509e+06	2.73528e+06	1.97328e+07	7.10843e+06	2.63984e+06	3.97702e+06	3.61902e+06	1.10921e+07	1.18133e+07	4.86336e+06	1.12396e+07	4.4147e+06	1.55991e+07	2.65031e+07	1.70106e+07	7.80732e+06	9.98567e+06	4.5213e+06	5.02746e+06	1.43496e+07	3.88218e+06	2.32138e+06	4.03327e+06	1.2721e+06	7.19099e+06	1.90685e+06	954488
2-oxo-8-methylthiooctanoic acid	16180.7	20472.5	19644.5	19041.9	20432.2	18517.7	19723.6	18358.2	19218.8	18417.4	16939.3	19442.9	18682.8	18277.6	17933.2	18192.3	19090	18507.9	18922.7	21021.2	16571.3	20408.8	18361.4	19731.5	5.97391e+06	17481.2	19807.6	19938	18870.7	18362.9	19027.5	16307.8	16073.3	15467.3	15275	16866.8	16463.7	17624.9	26908	15782.9	16740.8	16270.7	16634.9	16016.2	14961.3
2-oxo-6-methylthiohexanoic acid	37394.8	21141.1	27911	28711.3	22370.8	30562.8	27055.2	27351.6	26423.9	24671	23452	27118	26315.1	36010.8	31485.1	27631.6	18313.5	34514.2	20865.2	26506.1	22689	23934.2	26757.5	25040.2	25567.6	14633	46409.2	12873.5	31889.6	25850.8	18884.2	27618.3	12550.8	25070.3	28509	13344.7	26871.9	21770.6	18880.1	10572.2	29010.5	24484.5	21919.8	20107.8	27695
2-Naphthalenesulfonic acid	948651	929929	1.22016e+06	7.26534e+06	1.41457e+06	1.36185e+06	2.01555e+06	779989	1.67902e+06	1.7256e+06	587756	765066	842028	958823	974419	919771	948123	1.09141e+06	1.14303e+06	1.06747e+06	541180	762834	862827	940439	1.26704e+06	689940	740984	738786	871324	615832	2.3904e+06	6.77714e+06	2.84221e+06	1.61398e+06	1.50278e+06	1.92605e+06	2.10942e+06	1.09514e+06	2.06806e+06	1.24654e+06	1.40187e+06	2.36101e+06	1.50767e+06	8.16922e+06	3.08223e+06
2-Isobutyl-3-methoxypyrazine	1.83547e+06	1.3857e+06	1.39379e+06	1.42675e+06	1.09019e+06	634783	857351	185622	564710	775553	487913	443462	297959	249230	368637	7.93126e+06	8.44206e+06	9.00145e+06	1.04562e+07	6.87279e+06	3.05506e+06	3.94171e+06	5.36052e+06	5.34598e+06	6.11375e+06	236173	271052	128364	272005	157882	1.77636e+06	1.4828e+06	1.38207e+06	1.22328e+06	1.17727e+06	484043	726163	827934	732657	269990	1.61586e+06	3.36613e+06	3.07958e+06	5.67744e+06	2.56337e+06
2-Oxobutyric acid	28265.4	195404	145218	97136.8	45364.4	184508	234183	89760.8	481899	164350	18818.7	49184.3	29970.6	38466.4	33385.3	42754.3	168183	145113	1.32091e+06	717559	59683.9	31099.1	52496.3	37689.2	27646.6	9153.26	43262.1	12528.3	31437.4	20244.2	43947.4	45013.4	71380.7	491355	483552	29040.3	31789.4	35758.8	47782	34940.7	788586	52861.3	666191	453684	62346.1
2-Hexenoylcarnitine	2.09811e+06	2.79149e+06	2.49569e+06	2.35537e+06	3.44653e+06	2.5768e+06	3.91615e+06	1.43264e+06	2.93757e+06	3.52996e+06	2.11143e+06	1.37423e+06	2.1854e+06	2.44156e+06	2.45729e+06	2.73152e+06	4.27975e+06	2.9208e+06	3.86595e+06	2.51482e+06	315442	1.42214e+06	1.93746e+06	1.81223e+06	1.39746e+06	699114	515554	599030	517336	561141	4.08771e+06	3.08513e+06	2.43771e+06	2.72484e+06	2.38947e+06	4.694e+06	4.81677e+06	4.52914e+06	4.22372e+06	1.35365e+06	3.49973e+06	3.94099e+06	3.18029e+06	3.36497e+06	4.49047e+06
furoic acid	33288.9	34346	37257.4	39131.2	49905.9	32769.4	36721.6	32461.2	32619.9	34253.3	49055.4	40913.5	45952	42362.6	43805	35524.8	45195.5	50470.9	35402.5	34882.9	32536.1	31147.9	37570.8	38448.1	33975.6	41620.4	36788.3	34709.8	45589.2	35913.3	37623.2	47358.7	34903.1	33034	31109.6	40244.3	33191.2	35319.2	34645	33261.2	42857.6	35448.6	37576.8	40985.6	43346.3
Furfuranol	147462	344088	318990	389809	381993	446899	398825	32144.5	447395	458723	192770	189736	339644	372921	381306	433319	447866	436103	45496.7	452468	146868	53810.4	405278	388959	59157.9	123389	47374.2	83544.6	354523	311091	483752	454802	445929	402735	399054	436439	465736	436739	422356	314496	421129	97652.5	401473	40247.2	458490
Furfural	2.02291e+06	2.26896e+06	3.22391e+06	3.02327e+06	1.64911e+06	3.83201e+06	2.68537e+06	2.20955e+06	2.31259e+06	4.4108e+06	124632	125669	72567.4	164244	66314	3.56026e+06	2.39764e+06	1.18001e+06	1.6232e+06	1.89302e+06	138595	60809.1	72440.8	94396.1	126622	108168	154346	105697	99070.4	76209	3.84962e+06	1.54182e+06	3.26743e+06	2.58887e+06	3.11276e+06	5.38314e+06	4.35719e+06	3.41145e+06	4.25297e+06	4.8594e+06	2.40286e+06	4.74022e+06	2.75798e+06	3.9934e+06	5.90606e+06
2-(Diethylamino)ethanol	268158	189066	106429	126237	104710	300703	674269	229129	920325	535500	107933	119124	73864.6	152864	202283	270797	768062	623463	614973	493278	175724	141661	134785	283813	186983	128271	117410	181978	183052	81488.6	292770	475277	207390	214712	220000	452335	272689	300682	542361	131879	223217	305372	417205	277641	472609
(all-Z)-20-hydroxy-5,8,11,14-Eicosatetraenoic acid	5.17138e+06	7.8696e+06	8.26537e+06	6.25333e+06	4.45188e+06	5.32181e+06	2.04053e+06	9.69137e+06	4.79283e+06	4.58216e+06	40513	14824.1	16440.6	38326.1	85773.6	4.62645e+06	3.06732e+06	1.06279e+06	1.27177e+06	1.44789e+06	39947.1	30111.7	56245.2	33824.4	76692.2	52640.7	39611.1	9089.09	50368.4	9575.3	1.69818e+06	1.42601e+06	723005	479656	224831	3.37413e+06	2.98161e+06	2.60355e+06	2.71511e+06	928414	1.84892e+06	2.45565e+06	888141	1.12263e+06	2.10736e+06
3,5-di-tert-Butyl-4-hydroxybenzyl alcohol	467059	424495	415812	364318	457217	385479	441289	332538	390562	483175	431784	318028	514585	432234	486795	486770	332480	349642	416526	447923	529160	371922	384512	355718	419839	454188	356392	409236	431268	438410	2.9134e+06	2.43683e+06	2.47942e+06	2.80842e+06	2.26564e+06	2.48712e+06	1.98263e+06	2.56322e+06	2.17449e+06	2.50995e+06	2.96983e+06	2.27109e+06	2.82562e+06	2.79911e+06	2.06918e+06
2,4-Dimethylbenzaldehyde	3.40436e+06	3.27192e+06	4.20016e+06	4.54913e+06	1.97023e+06	2.94082e+07	9.41422e+06	9.01325e+06	7.60349e+06	1.27353e+07	2.68538e+07	2.95305e+07	9.74256e+06	3.06122e+07	1.13779e+07	7.61066e+06	6.50235e+06	7.59833e+06	6.67665e+06	2.73525e+07	2.22313e+06	2.93571e+06	4.08281e+06	3.98981e+06	2.50395e+07	3.27161e+06	3.41981e+06	2.42337e+06	4.51453e+06	2.23663e+06	5.96146e+06	5.67174e+06	6.06252e+06	5.10783e+06	5.16493e+06	3.49657e+07	1.23008e+07	8.37921e+06	1.27604e+07	1.38979e+06	4.78125e+06	1.13174e+07	7.59737e+06	7.58551e+06	3.76745e+07
2,4,6-Octatriyn-1-ol	756560	968789	1.36603e+06	1.49551e+06	1.72588e+06	2.74768e+06	4.39535e+06	997370	3.33734e+06	4.09094e+06	1.04165e+07	8.56029e+06	1.09566e+07	1.21757e+07	1.22506e+07	5.40939e+06	1.30379e+07	1.84866e+07	3.03329e+06	3.16493e+06	1.59498e+06	2.78956e+06	1.06592e+07	5.45589e+06	3.1034e+06	6.59921e+06	8.10559e+06	7.61468e+06	1.61165e+07	7.98619e+06	6.58681e+06	1.90496e+07	9.08537e+06	1.90418e+06	2.0455e+06	4.17859e+06	4.56594e+06	99728.2	74561	4.31665e+06	5.36654e+06	84777.6	2.52841e+06	3.09356e+06	112442
2-(14,15-Epoxyeicosatrienoyl) glycerol	224932	542727	810529	937133	4.0706e+06	695488	1.20251e+06	1.602e+06	2.84843e+06	1.65099e+06	32376.6	12948.8	10376	72489.6	74371.3	413861	642677	544919	540091	951623	14221	16706.6	9907.05	19330.7	30403.3	48097	20169	55250.3	21963.5	66395.7	4.31881e+06	3.46739e+06	4.22717e+06	2.90308e+06	2.57533e+06	1.68955e+06	2.73931e+06	1.94338e+06	2.15299e+06	753098	1.2963e+07	4.10249e+06	3.55204e+06	3.52694e+06	7.1462e+06
15-HETE	951512	960601	1.46331e+06	1.5946e+06	2.03195e+06	5.23984e+06	4.45356e+06	1.46297e+06	5.22252e+06	6.99415e+06	49265.6	43667.8	17300.7	32610.2	23170.1	9.46918e+06	5.14416e+06	4.7296e+06	4.14005e+06	5.43494e+06	12947	13969.5	13936.9	13851.7	45791.4	12474.8	13312.8	11347	14801.9	11217.5	5.15139e+06	2.39254e+06	4.29503e+06	2.12503e+06	2.16761e+06	9.36272e+06	6.98007e+06	4.93148e+06	7.26598e+06	1.5526e+06	8.13816e+06	7.56336e+06	5.55222e+06	7.1005e+06	1.39211e+07
13S-hydroxyoctadecadienoic acid	1.91513e+06	2.25474e+06	3.44454e+06	3.02711e+06	1.46345e+06	1.93455e+06	2.34212e+06	543178	2.20886e+06	2.24881e+06	3.58894e+06	5.02348e+06	3.79494e+06	3.50165e+06	5.18954e+06	2.18111e+06	2.03733e+06	1.08674e+06	2.87066e+06	2.75512e+06	1.70389e+06	1.25328e+06	2.00396e+06	1.14152e+06	694735	2.73031e+06	1.96262e+06	1.95999e+06	1.60414e+06	1.5439e+06	2.08176e+06	3.14866e+06	3.10761e+06	2.43473e+06	3.05872e+06	2.33417e+06	1.8017e+06	2.46935e+06	1.73399e+06	2.15955e+06	1.47262e+06	1.76868e+06	1.47231e+06	2.34387e+06	1.51892e+06
13(S)-HpOTrE	359269	162825	240323	165571	375839	1.09248e+06	1.15923e+06	126045	501899	662130	48860.6	25470.3	56849	51141.3	40231.6	958649	972759	800239	653643	508849	6.90078e+06	253841	41704.3	42554.4	21899.7	33957.2	33904.3	17404.1	43444	17342.8	342379	299234	234571	226173	295339	229204	283537	262012	319297	31303.1	400889	281376	287813	174210	363142
12-Hydroxylauric acid	2.12941e+06	2.16173e+06	2.48953e+06	2.37017e+06	3.16962e+06	1.48491e+06	1.14989e+06	1.45198e+06	1.59507e+06	2.37431e+06	9.51011e+06	6.93658e+06	1.27756e+07	1.25118e+07	8.24601e+06	1.53757e+06	1.24395e+06	1.06303e+06	1.50588e+06	1.61586e+06	522695	678583	788417	613143	1.00306e+06	1.15864e+06	1.14923e+06	988487	1.23308e+06	1.03332e+06	1.2498e+06	1.44668e+06	1.23476e+06	1.79095e+06	1.75095e+06	3.74909e+06	2.75774e+06	2.869e+06	2.52279e+06	1.00223e+06	1.62496e+06	1.98529e+06	1.81843e+06	1.77985e+06	1.92882e+06
Dodecenoic acid	354680	256949	271786	298896	316300	290424	379109	264244	415027	456082	392834	207137	242292	306590	126534	469356	344442	380206	267553	260053	120538	132289	390941	313605	473672	334793	372767	355813	155944	313258	330860	333744	270356	308918	158681	325404	338133	381778	215818	258610	369881	367541	255418	337698	373684
Benzisothiazolone	102025	94689.9	94404.4	100148	106184	8.54905e+06	1.01816e+07	3.65594e+06	1.00075e+07	1.13108e+07	9.24315e+06	9.99087e+06	1.35053e+07	1.43813e+07	1.4442e+07	109000	113840	167364	139670	178047	100733	154719	105435	269862	241835	152718	108604	95016.6	106435	90181.7	132347	138157	94668	111873	69444	1.39893e+07	1.65011e+07	1.50631e+07	1.5837e+07	1.50916e+06	150422	225023	174944	185611	195035
Brassylic acid	1.7683e+06	1.6133e+06	2.32537e+06	1.89531e+06	1.63103e+06	1.96289e+06	2.40709e+06	1.93907e+06	1.39827e+06	1.3035e+06	2.42583e+06	1.65428e+06	1.72513e+06	1.83132e+06	1.77876e+06	1.58825e+06	2.10528e+06	1.80284e+06	1.80887e+06	1.52432e+06	5.04141e+06	1.52365e+06	3.48716e+06	4.58855e+06	2.51748e+06	2.07521e+06	1.622e+06	1.7919e+06	2.68257e+06	1.49767e+06	1.85436e+06	1.90343e+06	1.72575e+06	1.65556e+06	1.51625e+06	1.94183e+06	1.49521e+06	1.71619e+06	1.67015e+06	1.70818e+06	2.20692e+06	1.81777e+06	1.83768e+06	2.09082e+06	1.68096e+06
1-(3,4-Dihydroxyphenyl)-1-decene-3,5-dione	5.1594e+06	6.77255e+06	7.354e+06	7.66615e+06	7.547e+06	2.81762e+07	1.47706e+07	6.81196e+06	1.78171e+07	1.88713e+07	1.08561e+07	9.80987e+06	9.04139e+06	1.59284e+07	9.68357e+06	9.79106e+06	1.21574e+07	1.32194e+07	1.47306e+07	3.04267e+07	5.40054e+06	7.25823e+06	1.0347e+07	1.21373e+07	2.58511e+07	1.39904e+06	823302	1.35831e+06	619072	1.18364e+06	4.4277e+06	3.5738e+06	3.8008e+06	3.08777e+06	3.18729e+06	2.68985e+07	1.6277e+07	1.19249e+07	1.69884e+07	5.95575e+06	1.23247e+07	1.43624e+07	1.12769e+07	1.21312e+07	2.88384e+07
(+)-[6]-Gingerol	1.47628e+08	2.16938e+08	2.17691e+08	2.13652e+08	2.06464e+08	2.33234e+08	2.99732e+08	1.96723e+08	2.68185e+08	2.66278e+08	1.56435e+08	1.79887e+08	2.10395e+08	2.12553e+08	1.69581e+08	2.17402e+08	2.90243e+08	2.76416e+08	263194302	284004319	1.90313e+08	2.45512e+08	1.62203e+08	1.55762e+08	1.77004e+08	2.05874e+08	2.08658e+08	2.06091e+08	1.40067e+08	1.46434e+08	1.39246e+08	1.15999e+08	179492692	1.63707e+08	1.67585e+08	1.9675e+08	1.56941e+08	160504734	1.48228e+08	1.41075e+08	1.86079e+08	1.83061e+08	1.81976e+08	1.80358e+08	1.92174e+08
11-Aminoundecanoic acid	3.00291e+08	3.3484e+08	4.29684e+08	3.27659e+08	1.32485e+08	1.94917e+08	3.50808e+08	153662970	219243765	3.35342e+08	8.53969e+07	6.03426e+07	1.08448e+08	1.16966e+08	1.07368e+08	360558650	1.83745e+08	129993695	2.16339e+08	1.85068e+08	8.24535e+07	7.82737e+07	8.67156e+07	1.02138e+08	120748532	4.98745e+07	5.42387e+07	4.31783e+07	3.88393e+07	3.37286e+07	2.01789e+08	1.73813e+08	1.36972e+08	2.16807e+08	191436849	3.5662e+08	2.58049e+08	5.47039e+08	2.95526e+08	7.18204e+07	1.58883e+08	2.57455e+08	1.89263e+08	1.66455e+08	326022270
Choline	3.71028e+06	3.45468e+06	3.52048e+06	3.71811e+06	7.30543e+06	2.41357e+07	2.25801e+07	9.79738e+06	1.11891e+07	1.20749e+07	235815	132496	255772	210594	104092	5.92521e+06	1.02485e+07	6.67394e+06	6.98386e+06	5.24712e+06	1.38826e+06	671753	484288	560018	436598	319096	330776	296536	278433	196067	3.81781e+06	8.6873e+06	4.03627e+06	1.73319e+06	1.89817e+06	1.35012e+07	7.74727e+06	8.26717e+06	9.7572e+06	4.67806e+06	8.71354e+06	8.16697e+06	2.6458e+06	3.48479e+06	1.93271e+07
Methionine sulfoxide	776746	1.98515e+06	2.35673e+06	2.24676e+06	464034	2.38119e+06	2.03075e+06	686617	1.59305e+06	2.26853e+06	681016	1.18787e+06	653956	686368	1.03763e+06	2.05033e+06	2.89533e+06	1.60381e+06	1.20703e+06	1.58527e+06	424084	505334	565812	538821	612983	759204	857380	704425	717142	514688	584096	966868	707559	569392	521718	488120	465144	471149	336434	645486	628401	538408	585504	592659	443918
Reduced Glutathione	351617	410016	526879	368431	702675	72329.3	91327.9	66684.7	69183.1	72395.9	57760	61500.6	55900.2	60877.1	55003.4	105319	81384.4	76172.8	81032.1	72455.1	58881.1	55037.3	59704	54796.5	46960.3	54598.6	54261.2	51139	59189.6	47244.2	56285.1	62203.5	53730.9	55998.8	60001.9	62647.1	57979.7	73061.4	58510.4	40866.4	62954.9	61330.2	47779.4	55412.8	58903.6
Spermidine	259552	443657	558748	629438	527818	453432	581859	374738	673531	708692	138081	247603	229841	152696	429691	436167	362087	535079	505200	576576	8191.42	73537.5	116424	125315	124115	163186	41726.7	41625.4	57941.6	31811.8	239432	92603.5	41503.7	69067.5	65139.3	139912	93971.1	71835.9	127545	11154.2	206386	187350	136715	143255	180158
DMSP	1.0708e+08	1.38595e+08	1.17907e+08	1.51457e+08	1.70992e+08	6.96363e+07	1.59166e+08	7.24196e+07	1.08282e+08	1.22042e+08	4.52502e+07	2.65502e+07	8.6843e+07	9.09716e+07	8.53172e+07	2.21618e+08	1.50896e+08	1.45185e+08	1.50508e+08	1.45701e+08	4.15525e+07	9.57215e+07	9.30719e+07	9.80029e+07	8.43021e+07	2.81225e+07	7.24434e+07	3.1354e+07	9.32015e+07	8.74938e+07	4.27661e+07	1.08864e+08	7.30575e+07	2.01338e+07	2.79666e+07	6.96022e+07	7.6452e+07	6.49303e+07	8.47597e+07	7.66509e+07	8.38157e+07	7.92918e+07	7.19036e+07	7.56347e+07	7.47318e+07
MTA	4.51036e+06	5.91622e+06	6.48317e+06	7.46955e+06	1.84291e+06	4.99777e+06	4.01632e+06	1.56403e+06	3.26997e+06	4.05063e+06	3.74386e+06	718252	941402	893837	1.1911e+06	5.802e+06	5.33795e+06	3.82922e+06	3.6193e+06	3.45221e+06	1.65289e+06	1.39343e+06	1.55427e+06	1.63605e+06	1.74537e+06	141284	74154.3	68037.7	99955.1	73081.4	2.65858e+06	2.5725e+06	2.48628e+06	2.22737e+06	2.33184e+06	3.8243e+06	4.55483e+06	5.04852e+06	4.93537e+06	2.72498e+06	4.76675e+06	3.86481e+06	3.26084e+06	3.63114e+06	4.68852e+06
