# Supplementary material for: Bacteria modulate microalgal aging physiology through the induction of extracellular vesicle production to remove harmful metabolites
Source: Nat Microbiol. 2024 Aug 14;9(9):2356–68. doi: 10.1038/s41564-024-01746-2 (PMC11371645; doi:10.1038/s41564-024-01746-2)
Supplement: Supplementary file 10 — Data. [file 41564_2024_1746_MOESM10_ESM.xlsx]

## Sheet: Fig5b
Neutral lipids
Replicate	EV	Cell
1	443.615	327.363
2	879.971	207.63
3	816.844	294.575
4	305.33	216.765
5	904.483	416.382
6	719.008	147.989
7	1039.99	296.206
unit: fluorecence intensity (a.u.)

## Sheet: Fig5c
Polar lipids
Replicate	EV	Cell
1	211.396	183.839
2	780.437	162.202
3	524.575	234.016
4	140.764	150.884
5	768.527	342.22
6	293.93	87.25
7	344.326	182.669
unit: fluorecence intensity (a.u.)

## Sheet: Fig5d
samples	sample type	Treatment	replicates	Norm factor	AA	15-HETE	EPA	18-HEPE	15-HEPE	12-HEPE	11-HEPE	5-HEPE	DHA	17-HDHA	14-HDHA	13-HDHA	10-HDHA	7-HDHA	4-HDHA	9-HODE	13-HODE	AA	15-HETE	EPA	18-HEPE	15-HEPE	12-HEPE	11-HEPE	5-HEPE	DHA	17-HDHA	14-HDHA	13-HDHA	10-HDHA	7-HDHA	4-HDHA	9-HODE	13-HODE
220707_Oxylipins_in_EV_001	QC1	exo	not defined	Cells/100μL	56.2459	0	9284.67	92.5812	746.324	14.6819	17.1634	22.3346	696.433	47.0725	0	2.72576	0	0	0	32.2173	54.662
220707_Oxylipins_in_EV_002	Sup	control	1	80	133.713	1.80735	31916.1	183.729	1133.78	44.6877	54.5991	228.481	3056.36	92.1302	0	6.63839	2.56941	0	11.2833	60.8872	77.1825	66.8567	0.903674	15958	91.8643	566.891	22.3438	27.2996	114.24	1528.18	46.0651	0	3.31919	1.2847	0	5.64165	30.4436	38.5913
220707_Oxylipins_in_EV_003	Sup	control	2	95	147.139	0	34037	197.564	1260.54	41.655	55.3812	236.123	3336.36	78.5968	0	4.5041	2.28425	0	9.89856	63.3515	90.1675	61.9531	0	14331.4	83.1848	530.755	17.539	23.3184	99.4201	1404.78	33.0934	0	1.89647	0.961788	0	4.16782	26.6743	37.9652
220707_Oxylipins_in_EV_004	Sup	control	3	75	99.0096	0	29401.5	169.628	1072.98	38.9588	47.801	235.347	3378.71	91.2625	0	2.94665	2.16975	0	8.4417	46.7662	60.7143	52.8051	0	15680.8	90.4682	572.257	20.778	25.4939	125.518	1801.98	48.6733	0	1.57154	1.1572	0	4.50224	24.942	32.381
220707_Oxylipins_in_EV_005	Sup	Hcy	1	84	243.919	1.68846	57062	596.212	4151.97	82.3372	151.45	337.874	6888.63	198.862	5.29434	5.41315	5.21067	0	11.2249	142.789	239.319	116.152	0.804029	27172.4	283.91	1977.13	39.2082	72.119	160.892	3280.3	94.6964	2.52112	2.57769	2.48127	0	5.3452	67.9946	113.962
220707_Oxylipins_in_EV_006	Sup	Hcy	2	74	167.779	2.40267	50261.5	686.655	4745.39	96.6991	149.207	361.72	5811.55	175.464	5.06309	7.63196	4.65754	0	11.0445	43.6007	136.273	90.6911	1.29874	27168.4	371.165	2565.08	52.2698	80.6522	195.524	3141.38	94.8453	2.7368	4.12538	2.51759	0	5.97002	23.568	73.6612
220707_Oxylipins_in_EV_007	Sup	Hcy	3	90	189.942	0	82600.1	978.985	6090.75	120.201	192.789	462.057	9308.96	248.503	6.08768	8.45996	7.05502	0	12.9433	44.2952	134.704	84.4188	0	36711.2	435.104	2707	53.4227	85.6838	205.358	4137.31	110.446	2.70564	3.75998	3.13556	0	5.75258	19.6868	59.8684
220707_Oxylipins_in_EV_008	Sup	MeMet	1	109	89.8124	0	16936.7	178.287	1540.4	21.7524	30.2199	44.9644	1747.18	67.2057	0	1.62192	0	0	2.5369	48.9514	95.8612	32.9587	0	6215.29	65.4265	565.283	7.98252	11.0899	16.5007	641.166	24.6626	0	0.595201	0	0	0.930973	17.9638	35.1784
220707_Oxylipins_in_EV_009	Sup	MeMet	2	116	71.3748	0	4583.32	99.1107	760.582	14.1	17.4099	17.3458	389.466	34.8755	0	0.840235	0	0	1.0614	56.3099	110.707	24.612	0	1580.46	34.1761	262.27	4.86208	6.0034	5.98129	134.299	12.026	0	0.289736	0	0	0.366002	19.4172	38.1748
220707_Oxylipins_in_EV_010	Sup	MeMet	3	142	204.107	3.0263	48512.4	526.314	3733.43	87.4153	105.265	219.279	4753.15	195.439	6.42556	5.37085	2.50752	0	8.543	56.2668	152.43	57.495	0.85248	13665.5	148.257	1051.67	24.624	29.6521	61.7687	1338.92	55.0532	1.81002	1.51291	0.706343	0	2.40648	15.8498	42.9379
220707_Oxylipins_in_EV_011	EVs	control	1	80	196.675	1.15943	60800.7	232.619	1725.55	60.4753	75.4828	377.172	5140.77	153.178	5.98555	3.72158	3.6392	7.14427	10.5428	45.4268	67.9282	98.3376	0.579717	30400.4	116.31	862.774	30.2377	37.7414	188.586	2570.38	76.589	2.99278	1.86079	1.8196	3.57213	5.27138	22.7134	33.9641
220707_Oxylipins_in_EV_012	EVs	control	2	95	159.931	1.18424	77305	305.528	2346.13	85.0174	98.7662	443.379	7573.21	228.88	7.99272	5.82398	5.02044	6.17067	16.5666	34.3509	62.9211	67.3394	0.498626	32549.5	128.644	987.846	35.7968	41.5858	186.686	3188.72	96.3703	3.36535	2.4522	2.11387	2.59818	6.97541	14.4635	26.4931
220707_Oxylipins_in_EV_013	EVs	control	3	75	317.564	2.72808	192588	721.832	5388.09	206.923	234.826	1272.77	18122.8	579.288	17.5288	15.9106	12.6604	16.4286	35.7353	56.7594	112.179	169.367	1.45498	102714	384.977	2873.65	110.359	125.24	678.812	9665.52	308.953	9.34871	8.48566	6.75219	8.76193	19.0588	30.2717	59.8288
220707_Oxylipins_in_EV_014	EVs	Hcy	1	84	285.266	5.57562	247892	954.978	9362.29	165.777	228.93	507.623	28519.5	939.001	15.1668	12.4666	9.03941	10.2752	23.795	34.8407	147.636	135.841	2.65505	118044	454.752	4458.23	78.9416	109.014	241.725	13580.7	447.143	7.22227	5.93646	4.30448	4.89296	11.331	16.5908	70.3028
220707_Oxylipins_in_EV_015	EVs	Hcy	2	74	300.111	5.93276	233284	1131.5	9626.63	192.803	264.078	626.228	22473.7	736.328	9.27344	13.2871	9.12924	15.9375	22.6205	67.9405	184.991	162.222	3.2069	126100	611.623	5203.59	104.218	142.745	338.501	12147.9	398.015	5.01267	7.18222	4.93472	8.61486	12.2273	36.7246	99.9951
220707_Oxylipins_in_EV_016	EVs	Hcy	3	90	576.909	7.31005	363798	1956.45	16126.9	308.749	417.78	1121.88	35909.8	1223.55	24.0909	20.5809	15.7505	19.2262	34.5664	64.9732	253.09	256.404	3.24891	161688	869.532	7167.53	137.222	185.68	498.614	15959.9	543.799	10.707	9.14706	7.00022	8.545	15.3629	28.877	112.484
220707_Oxylipins_in_EV_017	EVs	MeMet	1	109	228.409	4.81857	212738	875.341	9413.94	176.598	250.443	661.971	18553.3	869.343	15.0713	13.2677	9.13044	10.8238	28.3899	47.9443	151.88	83.8198	1.76828	78069.1	321.226	3454.66	64.8065	91.9057	242.925	6808.53	319.025	5.53074	4.86888	3.35062	3.97204	10.4183	17.5942	55.7358
220707_Oxylipins_in_EV_018	EVs	MeMet	2	116	334.304	4.48765	276330	1251.39	12459.2	230.661	321.556	793.64	23805.6	1064.94	19.8737	15.4457	10.8051	15.415	26.0424	58.1221	180.393	115.277	1.54747	95286	431.514	4296.27	79.5384	110.881	273.669	8208.83	367.219	6.85299	5.32611	3.7259	5.31551	8.98013	20.0421	62.2044
220707_Oxylipins_in_EV_019	EVs	MeMet	3	142	396.592	6.33432	276430	1259.81	12316.2	193.128	295.376	619.651	24960.1	1237.24	12.4615	16.5833	9.88315	12.9573	25.1843	55.3176	181.181	111.716	1.78432	77867.6	354.877	3469.34	54.4022	83.2044	174.55	7031.01	348.519	3.51028	4.67135	2.78398	3.64995	7.09416	15.5824	51.037
220707_Oxylipins_in_EV_020	QC2	endo	not defined		112.147	0	114995	334.097	260.837	153.355	101.115	369.164	3387.97	47.0602	3.36563	3.28239	1.591	0	10.1026	58.4377	78.2263
220707_Oxylipins_in_EV_021	Cells	control	1	80	88.7972	0	37376.8	30.2703	160.936	10.7992	12.6743	217.762	3724.4	62.3671	0	1.3763	0	0	7.57685	28.4487	29.2963	22.1993	0	9344.19	7.56758	40.2339	2.69981	3.16859	54.4405	931.1	15.5918	0	0.344075	0	0	1.89421	7.11218	7.32406
220707_Oxylipins_in_EV_022	Cells	control	2	95	92.4453	0	67962.1	59.2471	208.777	23.6495	22.9493	280.551	4327.56	66.2802	0	2.74362	0	0	9.8721	29.704	40.351	19.4622	0	14307.8	12.4731	43.9531	4.97884	4.83144	59.0634	911.065	13.9537	0	0.577604	0	0	2.07834	6.25348	8.49495
220707_Oxylipins_in_EV_023	Cells	control	3	75	76.3251	0	37859.8	31.2947	136.609	13.2849	13.8557	242.261	3859.92	61.1568	0	2.82295	0	0	7.0102	29.0945	35.0877	20.3534	0	10096	8.34525	36.4291	3.54264	3.69485	64.6029	1029.31	16.3085	0	0.752787	0	0	1.86939	7.75853	9.35672
220707_Oxylipins_in_EV_024	Cells	Hcy	1	84	239.02	0	110666	97.9915	607.638	42.0689	40.1266	108.344	10884.6	275.821	7.44563	7.52291	0	0	9.55128	29.1896	44.823	56.9095	0	26349	23.3313	144.676	10.0164	9.55395	25.7963	2591.58	65.6717	1.77277	1.79117	0	0	2.27411	6.9499	10.6721
220707_Oxylipins_in_EV_025	Cells	Hcy	2	74	164.117	0	127548	110.041	803.43	41.3258	47.0087	248.041	11859.9	372.066	7.06829	6.37176	0	0	13.9369	42.2857	58.2858	44.356	0	34472.3	29.7408	217.143	11.1691	12.7051	67.0381	3205.38	100.558	1.91035	1.7221	0	0	3.76672	11.4286	15.7529
220707_Oxylipins_in_EV_026	Cells	Hcy	3	90	2525.7	0	1.23303e+06	3762.32	3015.46	2457.68	1546.53	3748.96	48542	414.822	40.3543	28.6549	17.8797	16.9868	26.3461	74.8058	99.2924	561.268	0	274007	836.072	670.102	546.152	343.673	833.102	10787.1	92.1827	8.96762	6.36777	3.97326	3.77484	5.85469	16.6235	22.065
220707_Oxylipins_in_EV_027	Cells	MeMet	1	109	157.672	0	117437	84.5599	607.336	33.6508	36.4135	88.9131	8476.81	243.764	0	5.76588	0	0	10.4452	30.8082	39.7011	28.9306	0	21548.1	15.5156	111.438	6.17446	6.68137	16.3143	1555.38	44.7273	0	1.05796	0	0	1.91655	5.65289	7.2846
220707_Oxylipins_in_EV_028	Cells	MeMet	2	116	200.365	0	138733	118.855	976.322	39.3012	47.7851	248.193	12712.2	353.7	4.03687	5.69477	0	0	13.0816	37.5161	43.2194	34.5457	0	23919.5	20.4922	168.331	6.77606	8.2388	42.7919	2191.76	60.9827	0.696012	0.981857	0	0	2.25545	6.4683	7.45162
220707_Oxylipins_in_EV_029	Cells	MeMet	3	142	254.295	0	139566	143.435	1168.27	41.108	49.5415	191.335	13225.7	366.47	4.47546	8.66361	0	0	10.4491	50.9777	57.629	35.8161	0	19657.2	20.2021	164.545	5.78986	6.97768	26.9487	1862.77	51.6155	0.630346	1.22023	0	0	1.4717	7.17995	8.11677
																						Unit: ng/L
