# Supplementary material for: Bacteria modulate microalgal aging physiology through the induction of extracellular vesicle production to remove harmful metabolites
Source: Nat Microbiol. 2024 Aug 14;9(9):2356–68. doi: 10.1038/s41564-024-01746-2 (PMC11371645; doi:10.1038/s41564-024-01746-2)
Supplement: Supplementary file 11 — Data. [file 41564_2024_1746_MOESM11_ESM.xlsx]

## Sheet: cr ev diameter
	Length（μm）
1	7.053
2	7.597
3	8.591
4	6.753
5	25.629
6	2.053
7	3.779
8	6.048
9	8.859
10	5.891
11	4.964
12	4.622
13	9.244
14	9.307
15	14.032
16	9.244
17	12.774
18	18.615
19	11.254
20	10.468
21	9.677
22	15.582
23	12.701
24	14.906
25	4.802
26	9
27	7.406
28	4.899
29	6.656
30	5.816
31	4.28
32	4.28
33	4.654
34	4.622
35	9.963
36	6.168
37	4.162
38	4.982
39	3.693
40	4.448
41	12.097
42	9.975
43	9
44	13.162
45	6.877
46	17.719
47	30.034
48	11.139
49	10.656
50	3.779
51	7.558
52	9.129
53	3.99
54	6.722
55	11.139
56	5.663
57	21.421
58	7.574
59	7.258
60	11.542
61	6.51
62	10.468
63	11.542
64	4.461
65	2.419
66	3.387
67	9
68	5.826
69	7.045
70	6.978
71	5.985
72	4.565
73	7.558
74	38.857
75	13.754
76	12.212
77	21.623
78	14.231
79	15.194
80	19.744
81	8.325
82	4.134
83	18.425
84	8.656
85	7.817
86	4.106
87	11.296
88	18.137
89	9.58
90	7.936
91	11.296
92	8.922
93	7.558
94	10.207
95	10.568
96	10.873
97	6.309
98	10.612
99	2.853
100	9.583
101	17.565
102	30.372
103	15.157
104	9.081
105	6.276
106	2.433
107	3.361
108	12.904
109	3.938
110	3.572
111	7.453
112	10.103
113	8.325
114	7.193
115	4.162
116	8.922
117	4.109
118	8.354
119	8.499
120	8.456
121	12.486
122	4.652
123	8.883
124	6.071
125	13.135
126	7.126
127	6.926
128	11.207
129	11.675
130	2.67
131	3.751
132	2.601
133	2.194
134	1.369
135	3.255
136	2.617
137	2.23
138	2.419
139	18.895
140	17.23
141	14.716
142	16.113
143	8.656
144	24.106
145	11.813
146	9.928
147	10.468
148	6.196
149	5.211
150	8.211
151	9.928
152	8.56
153	9.295
154	9.58
155	15.07
156	10.97
157	6.309
158	30.003
159	7.877
160	9.244
161	9.295
162	17.903
163	22.987
164	12.983
165	5.517
166	12.393
167	14.516
168	20.003
169	7.386
170	7.574
171	7.802
172	9.039
173	20.05
174	20.328
175	3.098
176	23.936
177	18.59
178	17.109
179	16.209
180	9.451
181	25.139
182	27.716
183	19.27
184	4.982
185	10.355
186	12.618
187	10.656
188	11.337
189	8.656
190	10.355
191	16.775
192	27.38
193	18.476
194	9.928
195	7.651
196	14.132
197	10.287
198	14.906
199	15.582
200	4.461
201	7.877
202	4.839
203	21.008
204	12.212
205	12.783
206	32.592
207	7.574
208	11.542
209	10.253
210	16.084
211	22.242
212	10.819
213	25.165
214	9.975
215	18.488
216	36.393
217	31.227
218	31.227
219	11.693
220	13.754
221	46.03
222	13.286
223	17.533
224	14.5
225	13.856
226	19.95
227	15.634
228	29.136
229	28.772
230	8.723
231	10.264
232	20.857
233	8.009
234	6.35
235	7.715
236	4.565
237	6.928
238	7.877
239	13.162
240	6.877
241	5.144
242	7.505
243	3.537
244	4.979
245	3.938
246	2.121
247	11.805
248	9.059
249	21.126
250	16.106
251	20.528
252	11.901
253	9
254	9.295
255	9.531
256	12.212
257	20.212
258	5.234
259	41.468
260	10.873
261	11.337
262	27.968
263	16.48
264	5.144
265	3.672
266	3.535
267	4.166
268	3.587
269	4.333
270	2.623
271	3.9
272	3.433
273	3.485
274	4.461
275	3.3
276	2.379
277	2.585
278	3.727
279	2.481
280	3.139
281	3.297
282	3.196
283	2.451
284	3.122
285	2.311
286	4.644
287	5.719
288	2.811
289	2.797
290	3.686
291	2.429
292	2.412
293	2.27
294	4.166
295	2.992
296	2.168
297	4.828
298	5.55
299	3.897
300	1.905
301	2.707
302	1.55
303	2.992
304	1.867
305	1.491
306	1.569
307	1.644
308	1.767
309	1.55
310	4.079
311	2.499
312	2.463
313	2.312
314	4.174
315	3.1
316	1.733
317	3.243
318	1.863
319	4.287
320	2.312
321	3.836
322	11.949
323	11.625
324	5.6
325	5.245
326	3.297
327	1.976
328	3.431
329	7.353
330	3.071
331	2.869
332	7.069
333	3.139
334	2.451
335	2.451
336	6.2
337	2.021
338	3.535
339	5.928
340	5.397
341	5.029
342	17.107
343	8.325
344	5.211
345	11.623
346	15.461
347	4.702
348	4.234
349	4.82
350	20.812
351	14.065
