# Supplementary material for: Bacteria modulate microalgal aging physiology through the induction of extracellular vesicle production to remove harmful metabolites
Source: Nat Microbiol. 2024 Aug 14;9(9):2356–68. doi: 10.1038/s41564-024-01746-2 (PMC11371645; doi:10.1038/s41564-024-01746-2)
Supplement: Supplementary file 12 — Data. [file 41564_2024_1746_MOESM12_ESM.xlsx]

## Sheet: CS4
OD600	Control1	Control2	Control3	EV1	EV2	EV3
0	0.092279	0.089302	0.092391	0.091262	0.097952	0.094445
0.5	0.092769	0.090232	0.092814	0.092483	0.095234	0.095028
1	0.09277	0.090612	0.092838	0.092597	0.094341	0.095325
1.5	0.093473	0.091518	0.093473	0.093049	0.094192	0.09626
2	0.093942	0.091607	0.093988	0.093359	0.095585	0.096056
2.5	0.094575	0.092525	0.094319	0.093546	0.095085	0.09666
3	0.094617	0.092749	0.095041	0.09376	0.095176	0.097292
3.5	0.094135	0.092544	0.094714	0.093445	0.094088	0.097374
4	0.094884	0.092507	0.094954	0.093923	0.09534	0.097748
4.5	0.095492	0.093627	0.095662	0.094625	0.09585	0.098502
5	0.096049	0.094167	0.095996	0.095227	0.096046	0.099428
5.5	0.096765	0.09515	0.096811	0.095642	0.097325	0.100608
6	0.096809	0.09499	0.096806	0.096043	0.098459	0.100631
6.5	0.098034	0.096138	0.098151	0.096944	0.098645	0.102189
7	0.098947	0.096702	0.098651	0.097577	0.100052	0.103156
7.5	0.100192	0.098275	0.100267	0.099316	0.100501	0.104245
8	0.100855	0.098556	0.101137	0.099547	0.102197	0.105048
8.5	0.101413	0.098681	0.101795	0.100553	0.102933	0.106063
9	0.102628	0.099013	0.102751	0.10058	0.10405	0.106349
9.5	0.102759	0.099331	0.102654	0.10032	0.104941	0.106375
10	0.103281	0.100094	0.10307	0.10145	0.106458	0.107653
10.5	0.103487	0.100241	0.103413	0.102215	0.10607	0.108227
11	0.104761	0.10045	0.10425	0.102726	0.107918	0.108432
11.5	0.105	0.101402	0.105124	0.103246	0.108613	0.109107
12	0.105399	0.102021	0.105734	0.104057	0.109321	0.109748
12.5	0.106744	0.103283	0.106191	0.104894	0.110333	0.111018
13	0.107824	0.104418	0.107647	0.105732	0.11181	0.112252
13.5	0.109738	0.106598	0.108781	0.107597	0.114463	0.113803
14	0.111837	0.107754	0.110777	0.109566	0.116048	0.115971
14.5	0.114716	0.109986	0.11234	0.111625	0.118827	0.117856
15	0.117009	0.112633	0.114658	0.113944	0.122007	0.121077
15.5	0.120512	0.114725	0.116726	0.11615	0.124665	0.123589
17	0.132015	0.125342	0.128044	0.130015	0.137336	0.135111
17.5	0.13397	0.125671	0.127899	0.128393	0.137746	0.138397
18	0.137148	0.128621	0.130145	0.130473	0.140538	0.140478
18.5	0.140035	0.131456	0.132255	0.132457	0.143721	0.144123
19	0.143643	0.13395	0.134525	0.134215	0.146519	0.147628
19.5	0.145723	0.136035	0.137018	0.135751	0.149708	0.150698
20	0.149014	0.138267	0.139266	0.136412	0.152241	0.153553

## Sheet: Rose1
OD600	Control1	Control2	Control3	EV1	EV2	EV3
0	0.089645	0.089767	0.092076	0.089645	0.091799	0.08683
0.5	0.090571	0.090756	0.092894	0.088933	0.09032	0.087921
1	0.090778	0.090957	0.09381	0.088664	0.090021	0.087966
1.5	0.091291	0.091628	0.09426	0.088315	0.090896	0.088433
2	0.091584	0.092178	0.094232	0.088206	0.090508	0.088292
2.5	0.091702	0.091977	0.094141	0.08826	0.09034	0.08917
3	0.09204	0.091781	0.094638	0.08813	0.089817	0.088671
3.5	0.0916	0.091773	0.094282	0.08786	0.090128	0.088466
4	0.091844	0.092187	0.094071	0.088629	0.089429	0.088763
4.5	0.092243	0.092739	0.095017	0.089386	0.090317	0.08905
5	0.093197	0.09315	0.095449	0.090028	0.090823	0.089697
5.5	0.093674	0.093411	0.096315	0.090631	0.092106	0.0904
6	0.094142	0.093513	0.096707	0.091725	0.091711	0.090696
6.5	0.094205	0.094065	0.097086	0.091592	0.092833	0.091723
7	0.094958	0.094899	0.097946	0.092408	0.093389	0.0925
7.5	0.095845	0.09598	0.098554	0.093538	0.094447	0.093027
8	0.096139	0.096406	0.099203	0.09365	0.095493	0.093242
8.5	0.097821	0.097375	0.099771	0.094179	0.096238	0.094832
9	0.098261	0.097489	0.100972	0.095038	0.097333	0.095368
9.5	0.098541	0.098127	0.101764	0.096041	0.099918	0.09649
10	0.098409	0.098659	0.102632	0.098128	0.101935	0.098915
10.5	0.098976	0.098881	0.103023	0.100302	0.102881	0.100034
11	0.099454	0.099546	0.103501	0.101968	0.10577	0.102435
11.5	0.100687	0.100871	0.104269	0.103747	0.107164	0.105482
12	0.101097	0.10085	0.104868	0.106378	0.109231	0.10686
12.5	0.101519	0.101735	0.105794	0.107272	0.11134	0.108678
13	0.102055	0.102495	0.10659	0.107329	0.113477	0.109645
13.5	0.102976	0.103086	0.107118	0.108103	0.116138	0.111673
14	0.103823	0.104492	0.107767	0.108978	0.118449	0.11321
14.5	0.104553	0.105321	0.108367	0.110029	0.121614	0.115091
15	0.105486	0.105869	0.109141	0.110872	0.123864	0.116857
15.5	0.105435	0.106153	0.109561	0.113001	0.125376	0.118262
17	0.112305	0.110948	0.112624	0.127995	0.133386	0.121081
17.5	0.112789	0.111947	0.113224	0.12555	0.135794	0.119843
18	0.11432	0.112142	0.113931	0.126801	0.13531	0.122336
18.5	0.113839	0.112623	0.113365	0.131836	0.136256	0.124419
19	0.113393	0.112314	0.114426	0.134679	0.138043	0.125562
19.5	0.114764	0.113034	0.114009	0.139268	0.139009	0.126611
20	0.114827	0.113664	0.11494	0.141979	0.139637	0.126962

## Sheet: CS1
OD600	Control1	Control2	Control3	EV1	EV2	EV3
0	0.089758	0.092974	0.0874	0.089757	0.093614	0.089704
0.5	0.089632	0.092886	0.08841	0.088916	0.091988	0.086169
1	0.090085	0.092713	0.088372	0.089146	0.091548	0.086429
1.5	0.090737	0.093329	0.088645	0.089542	0.091907	0.086798
2	0.090875	0.093506	0.08891	0.089515	0.091789	0.087423
2.5	0.090576	0.094256	0.089004	0.089478	0.091915	0.087686
3	0.090779	0.094642	0.089898	0.090274	0.092419	0.087459
3.5	0.091139	0.094742	0.089928	0.090229	0.092698	0.087488
4	0.092139	0.095189	0.090462	0.090687	0.092502	0.08833
4.5	0.092151	0.095795	0.091238	0.091451	0.092817	0.088412
5	0.093123	0.096373	0.091402	0.091987	0.093922	0.089142
5.5	0.093819	0.097489	0.09246	0.092599	0.094137	0.090203
6	0.095238	0.097771	0.092777	0.092648	0.094674	0.090488
6.5	0.095753	0.099539	0.094168	0.093511	0.09575	0.091925
7	0.097095	0.100721	0.09543	0.093773	0.096105	0.092792
7.5	0.098406	0.10218	0.097056	0.095054	0.097834	0.093701
8	0.100025	0.103626	0.098353	0.096069	0.098893	0.095376
8.5	0.101309	0.105027	0.099778	0.097009	0.100243	0.096235
9	0.103296	0.107159	0.102141	0.098793	0.101535	0.097787
9.5	0.105652	0.109173	0.104861	0.100407	0.103584	0.099136
10	0.108522	0.112306	0.107446	0.103085	0.105871	0.102463
10.5	0.111788	0.115019	0.110686	0.10554	0.108697	0.105828
11	0.114647	0.117569	0.11358	0.10818	0.111526	0.107965
11.5	0.117467	0.121078	0.116926	0.110494	0.114356	0.110774
12	0.120755	0.123683	0.119747	0.11231	0.116576	0.112425
12.5	0.124677	0.127777	0.12368	0.114266	0.119167	0.115426
13	0.127677	0.130797	0.1273	0.116248	0.121464	0.117379
13.5	0.131997	0.135102	0.131565	0.119165	0.124701	0.121558
14	0.13607	0.138199	0.135194	0.122769	0.128344	0.124854
14.5	0.138204	0.140783	0.138065	0.125604	0.131512	0.127415
15	0.140257	0.143718	0.141445	0.128785	0.135374	0.131692
15.5	0.143426	0.147373	0.144411	0.131786	0.137771	0.133572
17	0.14943	0.150245	0.150283	0.147185	0.145296	0.139571
17.5	0.151653	0.146289	0.151774	0.140019	0.145113	0.140863
18	0.159803	0.14697	0.159286	0.142998	0.153455	0.150072
18.5	0.165352	0.14756	0.163983	0.14526	0.155824	0.152963
19	0.170297	0.148773	0.167862	0.146422	0.159858	0.156833
19.5	0.17445	0.151274	0.171108	0.148748	0.16265	0.158369
20	0.177417	0.153667	0.174592	0.149544	0.165769	0.161035

## Sheet: CW4
OD600	Control1	Control2	Control3	EV1	EV2	EV3
0	0.085951	0.082553	0.084725	0.086885	0.086501	0.082973
0.5	0.085952	0.083128	0.085699	0.08706	0.087076	0.083991
1	0.086172	0.083575	0.085739	0.087415	0.086754	0.084074
1.5	0.086047	0.083805	0.086371	0.087314	0.087005	0.084195
2	0.086712	0.083503	0.086792	0.087696	0.087337	0.084305
2.5	0.086723	0.083821	0.087201	0.087042	0.094805	0.08455
3	0.087089	0.084064	0.087672	0.087765	0.097328	0.085236
3.5	0.087051	0.083796	0.087743	0.087436	0.099345	0.085219
4	0.086966	0.083916	0.088473	0.087984	0.100712	0.085912
4.5	0.087527	0.084315	0.089253	0.088273	0.099602	0.086305
5	0.087883	0.084472	0.089415	0.087875	0.09472	0.08654
5.5	0.088195	0.08497	0.090163	0.088731	0.097485	0.08725
6	0.088353	0.085031	0.090566	0.088596	0.097616	0.087343
6.5	0.088921	0.085938	0.091334	0.089541	0.097351	0.088116
7	0.089058	0.085516	0.091796	0.089671	0.095254	0.089104
7.5	0.089782	0.086189	0.092948	0.091173	0.101939	0.08974
8	0.089911	0.086353	0.093376	0.091591	0.103899	0.090312
8.5	0.0902	0.086537	0.094074	0.092467	0.100132	0.091288
9	0.090427	0.087005	0.094703	0.093266	0.104216	0.092045
9.5	0.091066	0.087306	0.095605	0.092616	0.105089	0.09322
10	0.091802	0.088208	0.096337	0.094578	0.105647	0.093948
10.5	0.092619	0.088611	0.097412	0.095295	0.102663	0.095902
11	0.093396	0.089157	0.098296	0.096074	0.104806	0.09662
11.5	0.094271	0.090082	0.099865	0.097883	0.114335	0.098303
12	0.095079	0.090701	0.100722	0.098374	0.122351	0.099978
12.5	0.095561	0.091318	0.102603	0.100241	0.125364	0.101035
13	0.096449	0.092211	0.103382	0.101463	0.124788	0.103469
13.5	0.097411	0.092999	0.104994	0.104057	0.128309	0.105039
14	0.098197	0.093392	0.106175	0.105766	0.130052	0.107223
14.5	0.09916	0.094516	0.107242	0.108009	0.136251	0.11043
15	0.100251	0.095589	0.10846	0.1105	0.136304	0.112892
15.5	0.101983	0.097049	0.109818	0.112694	0.142438	0.112581
17	0.106904	0.101806	0.115895	0.119086	0.14516	0.117827
17.5	0.111413	0.10314	0.118417	0.123281	0.149079	0.120711
18	0.116776	0.106951	0.120588	0.127635	0.153775	0.128275
18.5	0.121327	0.111413	0.122578	0.130421	0.159236	0.129231
19	0.120941	0.110068	0.125741	0.131953	0.164518	0.128672
19.5	0.126399	0.11286	0.126891	0.132854	0.16912	0.131488
20	0.131245	0.113467	0.128448	0.137688	0.172473	0.139323

## Sheet: DSS3
OD600	Control1	Control2	Control3	EV1	EV2	EV3
0	0.091969	0.086221	0.091372	0.10161	0.096117	0.091967
0.5	0.093568	0.085682	0.092934	0.10079	0.093593	0.089728
1	0.09417	0.086222	0.093575	0.101172	0.095644	0.08974
1.5	0.096043	0.08765	0.094572	0.101712	0.096703	0.090646
2	0.097582	0.088635	0.095645	0.102477	0.098274	0.091666
2.5	0.0986	0.090649	0.096885	0.103809	0.099607	0.09269
3	0.10011	0.091561	0.097833	0.104784	0.099741	0.093118
3.5	0.101195	0.092602	0.098768	0.106026	0.10033	0.093555
4	0.102635	0.094254	0.100349	0.107067	0.101739	0.094224
4.5	0.104835	0.095821	0.102294	0.109578	0.102825	0.095116
5	0.107123	0.097145	0.103855	0.11088	0.10338	0.096531
5.5	0.110635	0.099474	0.106555	0.112694	0.105162	0.098088
6	0.111804	0.10054	0.10828	0.114714	0.106774	0.099712
6.5	0.11528	0.102314	0.110232	0.115606	0.109419	0.102264
7	0.11875	0.104508	0.112849	0.118376	0.111754	0.103602
7.5	0.122696	0.105821	0.11471	0.121535	0.114216	0.105882
8	0.125589	0.10838	0.117191	0.123255	0.116689	0.107256
8.5	0.128849	0.109982	0.120054	0.12546	0.119037	0.109549
9	0.132339	0.112725	0.123279	0.127949	0.121575	0.11151
9.5	0.134296	0.115752	0.126664	0.129918	0.124511	0.114499
10	0.137649	0.118924	0.129667	0.133203	0.128409	0.117982
10.5	0.140691	0.121645	0.132499	0.135792	0.132608	0.120428
11	0.146191	0.123922	0.13537	0.139734	0.136653	0.123567
11.5	0.148846	0.124938	0.138566	0.142281	0.140871	0.127567
12	0.150462	0.128112	0.140839	0.144288	0.144352	0.131748
12.5	0.151779	0.131933	0.142073	0.14851	0.150713	0.136774
13	0.155956	0.134091	0.146302	0.151783	0.155042	0.141683
13.5	0.16167	0.137469	0.148673	0.159341	0.160341	0.145837
14	0.16326	0.139171	0.152018	0.16482	0.166446	0.151156
14.5	0.167975	0.143548	0.153053	0.17021	0.170796	0.155457
15	0.17068	0.149776	0.157586	0.173983	0.175106	0.158932
15.5	0.176153	0.153323	0.16144	0.182278	0.179097	0.161826
17	0.21234	0.165259	0.181935	0.18265	0.185396	0.167753
17.5	0.199201	0.164701	0.186031	0.1944	0.192932	0.172102
18	0.201299	0.169133	0.185482	0.194592	0.200884	0.176275
18.5	0.202611	0.169566	0.1894	0.197864	0.203932	0.180939
19	0.205349	0.170591	0.187862	0.201659	0.210233	0.182564
19.5	0.211759	0.16854	0.191359	0.205027	0.214369	0.183228
20	0.212676	0.170159	0.190597	0.200675	0.216669	0.1864

## Sheet: PSY1
OD600	Control1	Control2	Control3	EV1	EV2	EV3
0	0.090325	0.086141	0.08899	0.089314	0.095506	0.084446
0.5	0.091942	0.087637	0.090378	0.08891	0.097257	0.085928
1	0.093772	0.089156	0.092442	0.090929	0.099652	0.087744
1.5	0.097012	0.091503	0.095168	0.09298	0.102347	0.090223
2	0.101646	0.095161	0.099398	0.095669	0.10701	0.093213
2.5	0.107302	0.09976	0.104619	0.099115	0.112697	0.097793
3	0.11334	0.104997	0.111523	0.104807	0.120717	0.1042
3.5	0.119508	0.110645	0.118846	0.112584	0.128611	0.112247
4	0.125925	0.117435	0.125099	0.119907	0.136484	0.119883
4.5	0.130484	0.122717	0.131805	0.126806	0.14164	0.126022
5	0.135637	0.12721	0.139693	0.131155	0.146386	0.130888
5.5	0.140997	0.13391	0.145993	0.134505	0.147656	0.133739
6	0.142779	0.137307	0.148836	0.136911	0.150136	0.134901
6.5	0.143909	0.139028	0.153043	0.140249	0.152648	0.137532
7	0.14753	0.139365	0.155257	0.143721	0.15554	0.139663
7.5	0.151203	0.143222	0.161495	0.147122	0.159701	0.142962
8	0.153895	0.146456	0.167149	0.15153	0.16383	0.146766
8.5	0.157274	0.150257	0.173607	0.155591	0.167694	0.150462
9	0.161327	0.152733	0.179132	0.159746	0.171345	0.153966
9.5	0.165012	0.156365	0.184932	0.164604	0.175771	0.158408
10	0.169918	0.160447	0.19188	0.169082	0.180646	0.162849
10.5	0.175011	0.164681	0.199129	0.173711	0.184927	0.167724
11	0.179878	0.169574	0.206647	0.177896	0.189755	0.171728
11.5	0.185505	0.175241	0.213494	0.1822	0.194885	0.176777
12	0.191446	0.180307	0.220439	0.187624	0.199656	0.181192
12.5	0.197709	0.185791	0.22758	0.1914	0.205108	0.185889
13	0.203897	0.191446	0.233939	0.196545	0.209986	0.190313
13.5	0.21031	0.198125	0.240355	0.201037	0.214961	0.1949
14	0.217024	0.204238	0.246277	0.20633	0.220168	0.199913
14.5	0.222861	0.210444	0.251314	0.210704	0.224102	0.204753
15	0.229753	0.217062	0.256813	0.214734	0.229269	0.208674
15.5	0.236233	0.223337	0.262672	0.218255	0.23357	0.212308
17	0.252187	0.237818	0.27956	0.232167	0.247062	0.226231
17.5	0.256169	0.241767	0.284977	0.234384	0.248051	0.228926
18	0.262112	0.250436	0.290748	0.234758	0.249654	0.228715
18.5	0.267764	0.25736	0.295955	0.237424	0.249828	0.232524
19	0.2752	0.262329	0.300686	0.239633	0.254337	0.235663
19.5	0.282287	0.266802	0.302817	0.242027	0.255821	0.237913
20	0.287062	0.269866	0.304124	0.244563	0.259695	0.241716

## Sheet: CR1
OD600	Control1	Control2	Control3	EV1	EV2	EV3
0	0.095864	0.087782	0.089271	0.095864	0.087781	0.089732
0.5	0.095973	0.088265	0.089454	0.095787	0.08392	0.088323
1	0.096371	0.088738	0.090301	0.095866	0.084776	0.087401
1.5	0.098061	0.0913	0.091327	0.096476	0.085011	0.088254
2	0.102533	0.094161	0.093206	0.097812	0.086974	0.090013
2.5	0.103794	0.093957	0.095007	0.100453	0.089582	0.09368
3	0.107048	0.097224	0.097251	0.104752	0.093625	0.099716
3.5	0.111852	0.100626	0.100574	0.109086	0.097503	0.105176
4	0.118495	0.103685	0.104036	0.120693	0.104259	0.108783
4.5	0.123091	0.11113	0.107978	0.136587	0.109681	0.112545
5	0.139205	0.11551	0.112428	0.143727	0.119309	0.118743
5.5	0.140364	0.121299	0.115654	0.146536	0.126194	0.124744
6	0.142239	0.123802	0.11601	0.148129	0.127812	0.128277
6.5	0.144097	0.120269	0.116614	0.14913	0.133348	0.129411
7	0.140895	0.121834	0.119055	0.144487	0.135077	0.129859
7.5	0.140644	0.123842	0.120869	0.141417	0.132356	0.131455
8	0.141861	0.12361	0.121069	0.138562	0.132043	0.133665
8.5	0.141141	0.124886	0.120805	0.137388	0.132975	0.135237
9	0.141733	0.123941	0.120468	0.1348	0.132688	0.135478
9.5	0.140514	0.124182	0.120227	0.132795	0.132086	0.135674
10	0.140142	0.123528	0.12046	0.131417	0.131495	0.135438
10.5	0.139462	0.123424	0.119818	0.130328	0.130264	0.13441
11	0.139681	0.122466	0.119948	0.129639	0.128988	0.134011
11.5	0.139387	0.121953	0.119947	0.12753	0.128313	0.132695
12	0.139369	0.123195	0.119561	0.127807	0.127882	0.13162
12.5	0.138656	0.121816	0.119769	0.126479	0.126252	0.130951
13	0.138211	0.122488	0.118906	0.125706	0.125152	0.130219
13.5	0.137455	0.121082	0.119456	0.126337	0.124793	0.128753
14	0.138284	0.122959	0.119018	0.124941	0.124994	0.129191
14.5	0.137011	0.121033	0.119063	0.125069	0.125281	0.127944
15	0.136937	0.120606	0.118746	0.123715	0.12368	0.128235
15.5	0.136398	0.12167	0.118636	0.122832	0.123788	0.127512
17	0.151512	0.143041	0.113255	0.123857	0.115639	0.14372
17.5	0.131065	0.11616	0.113586	0.121064	0.117247	0.122652
18	0.136228	0.121101	0.116383	0.12249	0.119396	0.125233
18.5	0.13659	0.12283	0.119006	0.12147	0.11954	0.124647
19	0.143108	0.12737	0.12166	0.120821	0.120444	0.125426
19.5	0.141791	0.128647	0.123633	0.120131	0.121158	0.124657
20	0.143914	0.131878	0.125888	0.121991	0.121478	0.125817

## Sheet: Medium
OD600	Control1	Control2	Control3	EV1	EV2	EV3
0	0.086784	0.083263	0.088599	0.086536	0.092568	0.081322
0.5	0.086992	0.083461	0.088683	0.087055	0.092934	0.081714
1	0.086443	0.083577	0.088748	0.086694	0.093484	0.081969
1.5	0.086482	0.083369	0.089052	0.086416	0.093052	0.082369
2	0.087057	0.08347	0.089063	0.086641	0.093399	0.082754
2.5	0.086397	0.083841	0.08878	0.086334	0.09334	0.082685
3	0.086405	0.083988	0.088953	0.086327	0.093029	0.082895
3.5	0.086384	0.08356	0.088625	0.086094	0.092495	0.082765
4	0.086511	0.083595	0.089045	0.085743	0.092452	0.082917
4.5	0.086575	0.083956	0.089162	0.086502	0.09319	0.083316
5	0.086683	0.0836	0.08908	0.086171	0.092956	0.082915
5.5	0.086561	0.084103	0.089152	0.086238	0.093208	0.083139
6	0.086633	0.083893	0.089216	0.086373	0.092451	0.082749
6.5	0.087017	0.084038	0.089611	0.086533	0.092789	0.082737
7	0.0869	0.083715	0.089786	0.086478	0.092651	0.083079
7.5	0.08705	0.084334	0.089592	0.086583	0.092502	0.083535
8	0.086525	0.083856	0.089515	0.08627	0.092524	0.083227
8.5	0.086749	0.083651	0.090015	0.08647	0.092964	0.083369
9	0.086731	0.084047	0.09046	0.086378	0.092539	0.084512
9.5	0.086632	0.083913	0.090197	0.086218	0.09232	0.083808
10	0.087011	0.084	0.090193	0.086336	0.092788	0.083201
10.5	0.087086	0.084105	0.090259	0.086841	0.092848	0.083521
11	0.086996	0.084534	0.090501	0.086631	0.092622	0.083112
11.5	0.087197	0.084729	0.09084	0.086956	0.092274	0.08361
12	0.087439	0.084222	0.090678	0.087092	0.092522	0.083618
12.5	0.086976	0.084096	0.091093	0.086998	0.092478	0.083668
13	0.086872	0.084046	0.090746	0.086336	0.092136	0.083277
13.5	0.087268	0.084485	0.090785	0.087091	0.092582	0.083667
14	0.087315	0.084253	0.090833	0.086914	0.092654	0.083632
14.5	0.087418	0.084258	0.09129	0.087131	0.092851	0.084053
15	0.087439	0.084402	0.091095	0.087119	0.092619	0.083802
15.5	0.08712	0.084056	0.090905	0.087006	0.092534	0.08367
17	0.088971	0.086333	0.092068	0.088269	0.094107	0.085049
17.5	0.08877	0.087107	0.092212	0.088953	0.094412	0.086249
18	0.08944	0.088226	0.092797	0.089817	0.094237	0.085937
18.5	0.089597	0.088421	0.092936	0.090036	0.093862	0.086201
19	0.089657	0.088593	0.093347	0.090041	0.094467	0.086811
19.5	0.089602	0.088635	0.093269	0.089954	0.093729	0.085966
20	0.089788	0.088832	0.093368	0.089818	0.09387	0.085916

## Sheet: CW1
OD600	Control1	Control2	Control3	EV1	EV2	EV3
0	0.092942	0.089652	0.091874	0.092942	0.089651	0.090881
0.5	0.093667	0.090923	0.09204	0.092354	0.088334	0.089358
1	0.09434	0.092509	0.094263	0.092975	0.092575	0.088975
1.5	0.098286	0.094414	0.094753	0.095226	0.094824	0.090676
2	0.100164	0.096963	0.096163	0.097899	0.09963	0.093763
2.5	0.103499	0.097485	0.098244	0.100491	0.102289	0.096118
3	0.106397	0.100558	0.100484	0.101139	0.105079	0.098626
3.5	0.109579	0.102891	0.10316	0.104633	0.106736	0.100472
4	0.109516	0.104353	0.105195	0.106979	0.111336	0.10246
4.5	0.114679	0.106672	0.107404	0.110208	0.111544	0.104321
5	0.115672	0.108321	0.109642	0.115569	0.1156	0.107085
5.5	0.118168	0.109224	0.111987	0.121929	0.121719	0.10833
6	0.125442	0.112737	0.11487	0.126281	0.121764	0.112068
6.5	0.129283	0.115787	0.114984	0.127406	0.125924	0.113602
7	0.135737	0.118623	0.117661	0.13239	0.128619	0.118557
7.5	0.139027	0.122271	0.122571	0.134814	0.127234	0.120838
8	0.136186	0.122416	0.127744	0.128384	0.127621	0.119797
8.5	0.140866	0.12406	0.126439	0.129756	0.126394	0.121863
9	0.139711	0.124151	0.126294	0.125838	0.125517	0.123551
9.5	0.141914	0.12528	0.128136	0.125812	0.12393	0.123717
10	0.141073	0.126118	0.1325	0.12766	0.124883	0.126221
10.5	0.14332	0.126001	0.135848	0.124766	0.124983	0.124134
11	0.143194	0.126833	0.138634	0.123926	0.124426	0.125283
11.5	0.143322	0.127774	0.141966	0.122901	0.125299	0.125277
12	0.143332	0.129698	0.136865	0.124015	0.124776	0.126663
12.5	0.142157	0.129965	0.139334	0.125537	0.125547	0.12594
13	0.143671	0.130239	0.138212	0.12667	0.12628	0.125309
13.5	0.145615	0.132749	0.138067	0.126387	0.126311	0.126638
14	0.145251	0.132615	0.141764	0.125833	0.126594	0.127624
14.5	0.146093	0.132322	0.138866	0.12436	0.127267	0.127493
15	0.147254	0.134486	0.1405	0.124275	0.128673	0.129128
15.5	0.147435	0.134571	0.141605	0.122412	0.128495	0.129217
17	0.159388	0.154436	0.140384	0.128629	0.133282	0.132531
17.5	0.152401	0.135753	0.139456	0.121869	0.134634	0.132915
18	0.158775	0.140721	0.1459	0.122615	0.13646	0.134241
18.5	0.162464	0.142283	0.143498	0.124746	0.136854	0.135121
19	0.164364	0.143997	0.14384	0.12483	0.136861	0.135842
19.5	0.166418	0.148107	0.145904	0.125635	0.137114	0.135789
20	0.169162	0.149577	0.151251	0.128461	0.136338	0.134451

## Sheet: CW3
OD600	Control1	Control2	Control3	EV1	EV2	EV3
0	0.088565	0.087834	0.086828	0.088565	0.089598	0.08749
0.5	0.089043	0.088735	0.086129	0.088726	0.089069	0.088261
1	0.088168	0.088632	0.087066	0.088765	0.089356	0.088311
1.5	0.08924	0.089036	0.086796	0.089355	0.090461	0.088565
2	0.08876	0.08935	0.087033	0.089757	0.089874	0.088904
2.5	0.089446	0.089482	0.087401	0.089742	0.090822	0.089306
3	0.089631	0.08954	0.087386	0.090122	0.091289	0.089279
3.5	0.089936	0.089783	0.087828	0.090388	0.090863	0.089437
4	0.090002	0.090272	0.088079	0.09082	0.091656	0.090058
4.5	0.090959	0.0907	0.089024	0.091638	0.091961	0.090645
5	0.091063	0.090911	0.089622	0.092145	0.092465	0.091091
5.5	0.092094	0.091784	0.090601	0.092975	0.093445	0.091582
6	0.091929	0.092099	0.090743	0.093346	0.093557	0.091738
6.5	0.09267	0.093652	0.091924	0.094642	0.094359	0.092636
7	0.092835	0.094657	0.09165	0.095458	0.094978	0.093016
7.5	0.094408	0.094777	0.093225	0.096643	0.096683	0.09409
8	0.094627	0.095502	0.092916	0.097444	0.097248	0.094431
8.5	0.094973	0.096435	0.093885	0.098736	0.098405	0.095376
9	0.095938	0.097284	0.094397	0.100128	0.09957	0.096212
9.5	0.096839	0.097859	0.095582	0.101112	0.100615	0.097095
10	0.097568	0.098825	0.096252	0.102695	0.102587	0.09805
10.5	0.09803	0.09959	0.096594	0.104221	0.103908	0.098953
11	0.098423	0.100241	0.096447	0.105463	0.104856	0.099885
11.5	0.099201	0.100814	0.09751	0.107144	0.106598	0.101706
12	0.099081	0.101189	0.09745	0.108504	0.107995	0.10203
12.5	0.099572	0.101799	0.098215	0.110028	0.109768	0.103159
13	0.099625	0.102248	0.098526	0.111434	0.110327	0.103788
13.5	0.10028	0.102531	0.098856	0.112382	0.112207	0.10499
14	0.100522	0.103264	0.099075	0.113268	0.112714	0.105264
14.5	0.100865	0.103388	0.099562	0.113623	0.113255	0.105671
15	0.10074	0.10299	0.099354	0.113942	0.113678	0.10607
15.5	0.100579	0.102747	0.099252	0.114275	0.113567	0.105706
17	0.102838	0.104271	0.099176	0.110924	0.110419	0.105836
17.5	0.104368	0.106015	0.100546	0.112833	0.111251	0.108184
18	0.105358	0.107122	0.101598	0.115034	0.11362	0.109463
18.5	0.106044	0.107472	0.101812	0.115845	0.114373	0.109524
19	0.106688	0.108138	0.101885	0.116693	0.114977	0.110284
19.5	0.106492	0.108303	0.102078	0.117689	0.116021	0.109981
20	0.106788	0.108815	0.102239	0.118438	0.117297	0.110865

[truncated: 7 more sheets: CS3, Mari1, CW2, DSM16195, OT1, HP15, Sheet16]
