# Supplementary material for: Bacteria modulate microalgal aging physiology through the induction of extracellular vesicle production to remove harmful metabolites
Source: Nat Microbiol. 2024 Aug 14;9(9):2356–68. doi: 10.1038/s41564-024-01746-2 (PMC11371645; doi:10.1038/s41564-024-01746-2)
Supplement: Supplementary file 13 — Data. [file 41564_2024_1746_MOESM13_ESM.xlsx]

## Sheet: ED fig5a
Names	total	elements
Old CS1/Old Ctrl Old CS4/Old Ctrl Old Ctrl/Young Ctrl Young CS1/Young Ctrl Young CS4/Young Ctrl	17	C16 H22 N6 S
		Cyclohexylamine
		(+)-castanospermine
		leu-gln
		210.956
		C15 H25 N5 O
		2,3,4,5-tetrahydrodipicolinic acid
		Aceglutamide
		603.564
		tyr-gln
		C13 H37 N9 O2 S2
		NP-001134
		Cannabicitran
		Leucylasparagine
		hydroxyacetone phosphate
		oxiracetam
		DL-Citrulline
Old CS1/Old Ctrl Old Ctrl/Young Ctrl Young CS1/Young Ctrl Young CS4/Young Ctrl	121	C9 H11 Cl O2 P2
		C2 H Cl4 O4 P3 S5
		C15 H27 N O5
		C4 H11 N3 O5
		C H2 Cl3 O9 P S5
		82.0074
		272.942
		128.013
		139.896
		409.691
		141
		99.9734
		351.733
		151.029
		C4 H5 Cl3 N8 O2 P2
		ACPC
		110.002
		163.847
		C9 H13 Cl3 O2 P2
		141.996
		227.973
		C4 H10 N2 O S4
		111.933
		137.899
		82.0302
		83.0041
		128.015
		101.015
		C10 H7 Cl2 N O4 S
		677.515
		116.983
		TEP
		Nootkatone
		279.837
		212.14
		327.741
		82.0314
		95.9323
		104.946
		467.65
		C6 H10 Cl2 N2 O4 P2
		793.432
		267.811
		C H2 N6 O7 S3
		C3 H Br2 Cl4 N4 P S2
		C3 H8 N2 O6
		213.847
		255.813
		175.86
		143.922
		165.844
		129.001
		545.606
		C H2 Br Cl4 N2 O P3
		C3 H6 N2 O3 P2
		C37 H74 Br N5 S
		95.9378
		295.887
		431.686
		198.034
		C5 H11 Cl N P
		105.967
		C4 H8 Cl2 N4 O5
		C H Cl3 O4 P2 S4
		153.891
		C4 H10 N2 O8
		lentiginosine
		129.001
		C4 H11 N6 P3
		C2 H2 N8 O
		213.905
		C6 H11 N2 O P S
		N-[(2S)-2-Hydroxypropanoyl]-L-leucine
		C3 H Br2 Cl3 O6 S
		C3 H7 Cl N2 O P2 S
		235.816
		429.689
		177.893
		254.931
		487.647
		Arsenic acid
		C2 H2 N O11 P
		90.535
		C H3 N3 P2
		C2 H3 Cl N3 O5 P
		167.841
		C2 H2 N4 O11 S
		151.894
		C2 H5 N2 O P3 S
		97.9351
		C12 H7 N
		4-Hydroxy-2,5-dimethyl-3-vinyl-5-hexen-2-yl acetate
		C3 H6 N3 O2 P
		C H N2 O P
		C8 H9 Cl3 O10 P2 S2
		MFCD00025555
		99.0171
		C6 H2 N4 O
		81.0066
		100.018
		C7 H3 Cl N4 O7 S
		98.9725
		C2 H Br Cl2
		86.9861
		339.792
		313.772
		349.736
		257.963
		253.816
		L-(-)-Asparagine
		113.93
		C5 H5 Cl3 N2 O13 S
		102.948
		120.959
		117.028
		C4 H9 Br Cl3 N6 O5 P
		C H2 Br3 Cl N4 S2
		158.928
		(Hydroxyethyl)methacrylate
		139.999
		C15 H29 N O2 S
Old CS4/Old Ctrl Old Ctrl/Young Ctrl Young CS1/Young Ctrl Young CS4/Young Ctrl	18	11-Nitro-1-undecene
		96.96
		83.9511
		17?-Hydroxy-androstano[3,2-c]isoxazole
		C11 H18 N2 O4
		C43 H90 N4 O11 P2
		4-Hydroxyprolyllysine
		C49 H102 N4 O14 P2
		C13 H23 N7
		C24 H23 N O4
		154.098
		vinylglycine
		140.949
		L-(+)-Aspartic acid
		2-methylbutyrylcarnitine
		C54 H84 N6 O8
		C12 H23 N O2
		212.954
Old CS1/Old Ctrl Old CS4/Old Ctrl Old Ctrl/Young Ctrl Young CS1/Young Ctrl	17	Acetophenone
		C4 H7 Cl N5 O3 P S
		3-Methyl-1-(trimethylsilyl)-1H-indole
		N-Benzylformamide
		C4 H11 N7 O3 S3
		C3 H8 N9 O3 P
		C4 H7 N7
		4-Hydroxybenzaldehyde
		N-(tert-Butoxycarbonyl)-L-leucine
		Leu-Leu
		C H2 Cl N6 O3 P
		Benzenol
		C8 H22 N4 O5 P2
		C7 H6
		2,3-Octadiene-5,7-diyn-1-ol
		3-(3,4-dihydroxyphenyl)propanoic acid
		propionylcarnitine
Old CS1/Old Ctrl Old CS4/Old Ctrl Old Ctrl/Young Ctrl Young CS4/Young Ctrl	3	791.436
		120.954
		C5 H9 Cl3 N4 P2
Old CS1/Old Ctrl Old CS4/Old Ctrl Young CS1/Young Ctrl Young CS4/Young Ctrl	39	C7 H22 Cl N10 O3 P
		C H2 Br Cl O2 S2
		C11 H24 N5 O2 P
		477.629
		(2Z)-3-methyl-5-(1,2,5,5-tetramethyl-7-oxo-1,2,3,4,4a,5,6,7-octahydronaphthalen-1-yl)pent-2-enoic acid
		C31 H32 N10 O4
		C12 H23 N2 O P S
		Stachydrine
		591.549
		131.093
		Acetanilide
		Acetyl-L-methionine
		593.546
		C H3 N7 O2 S
		C8 H16 N2 O2
		C10 H27 N6 P3
		C23 H37 N3 O6
		C13 H24 N2 O4
		bendiocarb
		122.933
		C21 H37 N9 O4
		C6 H N3 O4
		g-Butyrobetaine
		C4 H8 N10
		Docosahexaenoic Acid
		C6 H O7 P
		C H2 Br2 O2 S3
		157.108
		C2 H2 Cl N7 O2
		C11 H19 N5 O4
		C10 H8 N2 O7
		C3 H8 N7 O2 P
		C H4 Cl N7 O2 S
		535.588
		Lysylvaline
		C11 H22 Cl N O
		N-Acetylleucylleucine
		C13 H36 N7 O4 P3
		DL-Arginine
Old Ctrl/Young Ctrl Young CS1/Young Ctrl Young CS4/Young Ctrl	96	C14 H27 N O2
		158.959
		C6 H14 O4
		C2 H2 Br Cl N4 P2 S5
		C25 H41 Cl O9
		307.286
		Hexadecanamide
		99.5405
		C3 H6 N2 O5
		C H4 N2 P2
		127.01
		C9 H15 N7
		127.012
		C15 H33 N3 O5
		C17 H37 N3 O5
		C22 H38 N2 O11
		295.25
		C16 H31 N O
		C22 H46 N4 O8
		C16 H27 N7 O
		C2 H6 N2 O2 P2
		Phenol, 2-(3,7-dimethylocta-2,6-dienyl)-
		119.016
		197.007
		L-Pyroglutamic acid
		C4 H7 N3 O P2
		102.045
		C8 H2 Cl4 O3 S3
		81.5286
		Pyroglutamic acid
		219.135
		142.032
		239.992
		109.998
		82.5286
		264.243
		C7 H7 Cl N5 O2 P
		2-oxa-4-azatetracyclo[6.3.1.1~6,10~.0~1,5~]tridecan-3-one
		C2 H N2 O4 P
		274.967
		81.5299
		296.253
		124.977
		C4 H8 N6 O2
		Gabapentin
		109
		213.171
		163.057
		Ethephon
		214.986
		C8 H14 N O2 P
		C2 H4 N3 O8 P
		Octahydrocoumarin
		119.072
		C10 H17 N7
		Oleamide
		1-Oxo-1,2,4-butanetricarboxylic acid
		C15 H33 N3 O6
		C7 H11 N4 O6 P S
		81.0053
		C3 H7 N2 P3 S
		145.973
		7,9-Dimethyl-4,13-dioxo-3,14-dioxa-5,12-diazahexadecane-1,16-diyl bis(2-methylacrylate)
		MFCD00674434
		C2 H4 N2 O15
		C25 H48 O11 S
		Trifluoroacetic acid
		C2 H2 N2 P2
		Cyprodenate
		Betaine
		octadec-9-ynoic acid
		C14 H22 O4
		C21 H35 N O8
		C27 H38 N4 O7
		C31 H57 N O6
		C5 H3 N S
		Piperidione
		C7 H11 Cl N4 O4 S
		C3 H2 N8
		179.985
		1-Tetradecylamine
		C26 H36 N4 O5
		L-Glutamic acid
		D-(-)-Glutamine
		101.006
		168.051
		C15 H29 N O2
		240.992
		C14 H31 N O
		C2 H6 N2 O P2
		C54 H93 N4 O10 P
		171.125
		17?-Methyl-androstan-3-hydroxyimine-17?-ol
		1-O-Arsonopentofuranose
		C4 H5 N3 P2
		130.92
Old CS1/Old Ctrl Old Ctrl/Young Ctrl Young CS1/Young Ctrl	10	C38 H51 N3 O2
		235.848
		C26 H48 N2 O6
		145.022
		85.9854
		C10 H2 Cl3 N6 P
		L-Tyrosine
		407.694
		C7 H6 Cl N7 O
		C4 H4 Cl2 N2 O S5
Old CS4/Old Ctrl Old Ctrl/Young Ctrl Young CS1/Young Ctrl	16	Piracetam
		C4 H2 N3 P
		127.941
		L-(-)-Methionine
		3-Methylsulfolene
		227.223
		C H3 Cl N8 O2 S
		3-Sulfamoylalanine
		253.239
		PEG n6
		134.038
		2-Methylthiazolidine
		N-Methyl-2-pyrrolidone
		vinyl sulfide
		253.238
		127.941
Old CS1/Old Ctrl Old Ctrl/Young Ctrl Young CS4/Young Ctrl	88	C4 H2 Br Cl4 O6 P3 S5
		C4 H3 Br2 Cl3 O S
		491.674
		443.684
		C4 H2 Br2 Cl N2 P3 S5
		193.887
		C3 H4 Br Cl3 O2
		C4 H Br Cl3 O5 P3 S3
		385.725
		C4 H2 Cl2 P2 S
		C2 H Cl4 O P3 S
		525.609
		C H Br3 Cl3 N2 O9 P
		139.882
		C4 H7 Cl2 N3 O2 S
		245.816
		C2 H5 Cl2 N2 O P3 S
		C H3 Cl2 N2 P3 S3
		Val-Leu
		231.822
		C3 H6 Br2 P2 S5
		291.777
		C3 H3 Br2 O3 P3 S4
		155.913
		C5 H Cl O4 S2
		C5 H6 Br2 Cl3 N2 P S2
		139.928
		C2 H Cl4 N2 O P S
		233.819
		(1E)-4-Oxo-1-butene-1,2,4-tricarboxylic acid
		197.855
		503.64
		447.678
		619.557
		C7 H2 Cl3 O P3 S3
		241.851
		C3 H2 Cl3 N2 P3 S3
		621.553
		C5 H Br2 Cl3 N2 S
		C H2 Br3 Cl2 N6 P S2
		C2 H2 N3 O5 P
		C H2 Br2 Cl2 N2 O P2
		303.775
		119.016
		C2 H6 Br Cl3 N2 P2 S
		445.681
		C4 H N P2 S
		C5 H2 Cl P3 S
		327.767
		561.598
		559.601
		C2 H2 Br2 Cl4 N4 P2
		207.884
		C H4 Br2 N2 O3 S2
		C6 H4 Cl2 O3 P2 S4
		423.686
		1-(hexadec-1-enyl)-2-hexadecanoyl-sn-glycero-3-phosphoethanolamine
		C4 H Cl2 O4 P S5
		C2 H2 Br Cl3 O S2
		C10 H2 O5
		C2 H3 Cl2 N2 P S5
		433.715
		C H Cl2 N2 O2 P S
		C4 H Br Cl3 O P S
		C6 H2 Cl2 O2 S
		537.606
		C H3 Br Cl N2 O2 P
		209.852
		124.979
		Cortisol
		C5 H4 Br Cl4 O3 P S
		211.85
		C3 H2 Br2 Cl2 N2 S
		C6 H10 N4 O3
		247.814
		C3 H3 Cl4 O4 P3 S3
		arg-leu
		mebutamate
		679.512
		C4 H Br O P2 S5
		C4 H5 Br Cl3 P S
		363.731
		795.429
		539.604
		155.926
		C2 H Br N2 O2 P2 S
		C2 H5 Cl2 O3 P S5
		C6 H2 Br Cl3 P2 S5
Old CS4/Old Ctrl Old Ctrl/Young Ctrl Young CS4/Young Ctrl	12	Itaconic acid
		214.009
		Citric acid
		C3 H9 N O8 S
		C6 H11 N O7
		195.006
		C2 H3 N4 O6 P S4
		C3 H5 Cl N O8 P S
		5-Hydroxy-2-furoic acid
		NP-004768
		3-Aminopropyl hydrogen sulfate
		2-Furoic acid
Old CS1/Old Ctrl Old CS4/Old Ctrl Old Ctrl/Young Ctrl	9	C5 H6 Cl2 N4 O2 S
		L-(-)-Threonine
		C5 H13 N O7
		afegostat
		C H N6 O3 P
		glu-leu
		C4 H14 N6 O10
		C11 H8 N3 O4 P
		C15 H30 N2 O S4
Old CS1/Old Ctrl Young CS1/Young Ctrl Young CS4/Young Ctrl	44	4-[(1E)-1-{4-[2-(Methylamino)ethoxy]phenyl}-2-phenyl-1-buten-1-yl]phenyl hydrogen sulfate
		C23 H52 N4 O6
		3,5-di-tert-Butyl-4-hydroxybenzyl alcohol
		C4 H11 N O7
		C7 H12 Cl N4 P S
		C7 H11 Cl N8 O S4
		LATIFOLICININ C ACID
		583.567
		C3 H3 Cl N7 O3 P
		C3 H5 N7
		C H3 Cl N2 O18
		C27 H46 N4 O7
		165.942
		169.058
		C6 H10 N6 O4
		89.9694
		112.002
		C H4 O9
		C6 H4 Cl4 N6 O8 P2 S2
		C17 H32 N2 O4
		C3 H5 N2 P S
		S-Adenosylhomocysteine
		C2 H N8 O P3 S
		C16 H18 O2 S
		C4 H2 Cl2 N2 O18 P2
		781.434
		C4 H9 Cl N10
		2-Amino-9-(2-deoxypentofuranosyl)-3,9-dihydro-6H-purin-6-one
		C5 H8 Cl N3 O6
		Isopropylmalate
		115.996
		C19 H38 N2 O3
		88.5376
		C6 H12 N P S
		2-Hexenoylcarnitine
		Hypoxanthin
		187.863
		N,N-Diisopropylethylamine (DIPEA)
		N-Acetylvaline
		2-morpholinoacetic acid
		Benserazide
		C4 H5 Cl N P3 S
		C5 H8 Cl4 N4 O6 P2
		C3 H9 Cl N2 O13
Old CS4/Old Ctrl Young CS1/Young Ctrl Young CS4/Young Ctrl	30	C4 H7 N3 O4 S
		Valpromide
		C3 H10 N5 P3 S
		N-methylproline
		C5 H8 N O2 P S
		3beta-Fluoro-5beta-pregnan-20-one
		172.035
		D-(+)-Proline
		C8 H8 Cl N5 S3
		C15 H19 N4 P
		C11 H21 O10 P3
		C8 H13 N4 O2 P S
		C20 H37 N7 O5
		3,5-Dioxooctanedioic acid
		meprobamate
		C18 H33 N7
		C17 H32 N2 O6
		295.25
		C9 H21 N3 O5
		(+)-Allopumiliotoxin 267A
		C7 H12 N2 O2
		Reduced Glutathione
		C6 H9 N7
		C20 H34 N6 O3
		227.187
		C9 H8 Cl2 N O6 P
		303.753
		C18 H31 N O2
		C23 H6 N2 O6
		C13 H20 N3 P S
Old CS1/Old Ctrl Old CS4/Old Ctrl Young CS1/Young Ctrl	19	C4 H7 N7 O P2
		C7 H9 Cl2 N O3 S
		L-Norleucine
		C15 H27 N3 O6
		C5 H9 N7 O2
		Otonecine
		Pregabalin
		737.47
		2145
		C13 H16 N7 O5 P S
		D-PANTOTHENIC ACID
		C11 H14 Cl N10 P
		C6 H11 N7
		C5 H18 N8 O12 S
		Fenoterol
		Paraldehyde
		N-Acetyl-L-glutamic acid
		C3 H7 Cl2 N9
		C12 H23 N3 O3
Old CS1/Old Ctrl Old CS4/Old Ctrl Young CS4/Young Ctrl	14	C H3 Cl4 N O4 P2
		C3 H6 Cl N P2 S
		C2 H3 Cl N3 P S
		Troxipide
		C36 H75 N3 O S
		steviol
		C22 H39 N6 O7 P
		7-Mercaptoheptanoylthreonine
		296.827
		149.958
		C28 H32 N O3 P3 S
		C H4 Cl2 N O P S
		({5-[(2S)-2-Carboxy-2-(trimethylammonio)ethyl]-1H-imidazol-2-yl}sulfanyl)oxidanide
		183.937
Old Ctrl/Young Ctrl Young CS1/Young Ctrl	19	C3 H4 N6 S
		C22 H44 N7 O5 P
		C3 H4 N2 O5 S
		323.28
		152.083
		DL-Glutamine
		83.9506
		657.413
		C23 H36 Br N6 O2 P
		208.844
		Eicosapentaenoic acid
		206.847
		657.413
		657.413
		2-[(5Z)-5-tetradecenyl]cyclobutanone
		C5 H8 Cl3 O P3 S5
		280.259
		C18 H44 N7 O9 P
		112.955
Old Ctrl/Young Ctrl Young CS4/Young Ctrl	37	C3 H5 N2 P S3
		C4 H7 Cl N2 O6 S
		C4 H5 Cl2 N3 O S
		C8 H19 O3 P3
		C7 H5 Cl4 P S2
		2-[(3S)-1-(Cyclohexylmethyl)-3-pyrrolidinyl]-5-(1-methyl-1H-imidazol-5-yl)-1,3,4-oxadiazole
		C3 H3 Cl N2 O3 P2 S2
		C39 H42 N8 O4 P2
		105.967
		C2 H3 Cl N2 O7 P2
		C H4 Cl N2 O3 P S3
		C22 H46 N7 O5 P
		217.944
		C3 H5 Cl4 O P3 S
		166.96
		C24 H44 N4 O4
		C6 H5 O12 P3 S3
		C7 H3 O P S4
		263.937
		C3 H2 Br Cl O2
		C3 H4 Cl3 N2 O P3
		Cyclo(leucylleucine)
		C2 H O15 P S2
		C8 H Cl3 N8 O4
		C H4 Cl O2 P S2
		C3 H8 N2 O12
		Sulfuric acid
		C3 H2 N2 O3 P2 S2
		243.848
		C4 H10 Cl N3 O P2 S
		C3 H O2 P
		179.034
		C H4 N2 O10 P2
		C16 H29 N O4
		C5 H2 Cl O3 P S2
		C36 H66 N6 O6
		C6 H2 O3 S3
Old CS1/Old Ctrl Old Ctrl/Young Ctrl	37	C17 H40 N8 O4 P2
		C15 H28 N6 O3
		C24 H39 N5 O8
		C31 H52 N O9 P
		C7 H10 Cl N3 O5
		160.963
		C20 H43 N
		C H3 Br N O2 P S2
		C27 H50 N6 O12
		132.92
		C3 H Cl4 O9 P S5
		C26 H46 N7 O5 P
		C H3 Cl4 N2 O2 P S
		C22 H50 Cl N5 O6 P2
		C19 H32 O5
		C3 H7 N3 P2 S
		C H Cl3 O P2
		C26 H42 N7 O5 P
		NP-004917
		C5 H Cl3 S
		C23 H40 N7 O5 P
		C3 H4 N3 O P
		C29 H50 N O9 P
		C2 H4 Cl2 N2 O2 S
		C2 H2 Br Cl2 N2 P
		C6 H8 Cl2 N4 O S
		242.765
		237.845
		244.762
		161.943
		2-[(2E)-3,7-Dimethyl-2,6-octadien-1-yl]-5-hydroxy-6-methoxy-3-methyl-1,4-benzoquinone
		1-(3,4-Dimethoxyphenyl)-5-hydroxy-3-decanone
		140.929
		C6 H4 Cl4 N P
		C5 H4 Cl O P S2
		C5 H Cl N2 O S
		240.768
Old CS4/Old Ctrl Old Ctrl/Young Ctrl	17	C9 H6 Cl3 O3 P S
		156.918
		C3 H Br Cl3 N2 O P3 S5
		C3 H5 O8 P
		C5 H13 O3 P3
		C45 H82 N O8 P S
		C3 H7 Cl2 O8 P
		147.97
		C H2 N8 O2 S
		C7 H13 N O7
		2,5-Furandicarboxylic acid
		(Z)-2-Butene-1,2,3-tricarboxylic acid
		C H3 Cl N6 O3 S
		158.915
		157.951
		(2R)-3-sulfopropanediol
		2-{[((2-hydroxyphenyl){[(2-hydroxyphenyl)methylene]amino}methyl)imino]methyl}phenol
Young CS1/Young Ctrl Young CS4/Young Ctrl	277	Ethopabate
		5-(6-hydroxy-6-methyloctyl)-2,5-dihydrofuran-2-one
		C21 H38 N6 O4
		C14 H27 N O
		158.109
		Valine
		C5 H8 Cl N4 P S3
		Tranexamic acid
		C7 H17 N3 O4
		2,5-di-tert-Butylhydroquinone
		C21 H31 N7 O4
		90.0465
		(6S,7R)-2-Azaspiro[5.5]undecan-7-ol
		C6 H15 N3 O4
		C16 H32 Cl P3
		C22 H49 O7 P3 S
		5'-S-Methyl-5'-thioadenosine
		C15 H26 N2 O8
		Palmitelaidic acid
		8-Amino-7-oxononanoic acid
		Stearoyl Ethanolamide
		117.057
		C11 H25 N O2
		Tramadol N-Oxide
		C5 H16 N3 O P S2
		212.16
		277.238
		2,4-dihydroxyheptadec-16-enyl acetate
		(2E,6E)-farnesyl monophosphate
		Atagabalin
		C10 H23 N O
		N-lauroylglycine
		C20 H33 N5 O
		C15 H26 Cl N O4
		Indane
		(2E,4Z)-Heptadienal
		202.128
		Pivagabine
		213.171
		C31 H44 N4 O7
		134.038
		C11 H25 N O
		296.253
		C25 H43 N4 O6 P
		gepefrine
		6-(4-methoxyphenyl)pyrimidine-2,4-diamine
		C27 H45 N3 O8
		4-({[2-(2-oxo-1-imidazolidinyl)ethyl]imino}methyl)benzonitrile
		C11 H25 N7 S
		209.103
		C17 H37 N2 O P3
		Uracil
		1-(3-Furyl)-1,4-pentanediol
		C6 H8
		C18 H31 N O
		5-Pentyl-2(5H)-furanone
		.alpha.-Aminoadipic acid
		C29 H51 N O2 P2
		C12 H9 N4 O P
		4955
		194.112
		3422
		N'-Allyl-N-(2-cyanoethyl)-N-cyclohexylthiourea
		Succinylacetone
		C11 H22 Cl N O2
		230.159
		6-[(1Z)-1-Propen-1-yl]-2,3,4,5-tetrahydropyridine
		134.072
		C43 H69 N6 O9 P3
		169.146
		C10 H23 N
		188.123
		2-Ethyltoluene
		C26 H48 O11
		C31 H54 N O2 P3
		COSMENE
		C12 H30 N O P3
		acetic acid geranyl ester
		C24 H46 O11
		225.209
		N,N-Dimethyldecylamine N-oxide
		3-[(1S)-2-Cyclohexen-1-yl]-L-alanine
		C5 H13 N7
		RI2735000
		Ethylbenzene
		1-Isopropenyl-3-isopropylbenzene
		val-arg
		3721
		3,7,15-Trihydroxy-12,13-epoxytrichothec-9-en-8-one
		C19 H39 N4 O P3
		C8 H16 N6 O2
		Valerophenone
		106.078
		C11 H23 N O
		Bis(4-ethylbenzylidene)sorbitol
		C7 H12
		ARECOLINE
		C28 H54 N2 O16
		9-Oxononanoic acid
		Adenine
		C20 H37 N O3 S
		Decanamide
		2514
		C32 H58 O16
		C28 H42 O2 S3
		C4 H6 Cl N7 O2
		C16 H28 Cl N O4
		155.102
		C17 H33 N O
		Elaeokanine C
		3-Methyl-5-[(1Z)-3-methyl-1,3-butadien-1-yl]dihydro-2(3H)-furanone
		C12 H32 N5 P
		12-Aminododecanoic acid
		C8 H13 N7 O
		alpha-methylstyrene
		C10 H22 O4
		C28 H51 N O6
		Isopropyl catechol
		2,4-dihydroxyheptadec-16-en-1-yl acetate
		1-p-Menthene-8-thiol
		Levalbuterol
		C39 H49 N O
		C14 H32 N8 O3
		135.052
		5385682
		(2E,6Z)-N-Cyclopropyl-2,6-nonadienamide
		NP-002855
		C14 H29 N7 O
		C14 H29 N O2
		(7E)-7-Nonene-3,5-diyn-1-ol
		C4 H5 N O
		3-Allylcyclohexene
		C12 H25 N O3
		n-Amylbenzene
		Viloxazine
		Phenobarbital-d5
		Triethylene glycol monomethyl ether
		C15 H31 N3 O9
		5-Isopropyl-2-methyl-2-cyclohexen-1-one
		141.115
		257.198
		2-Hexyl-5-methyl-3(2H)-furanone
		SL3675000
		129.957
		6-Hydroxy-1-(hydroxymethyl)-5-{2-[(4-methoxybenzyl)amino]-2-oxoethyl}-1,4a-dimethyldecahydro-2-naphthalenyl propylcarbamate
		C13 H27 N O
		C15 H21 P
		4-Ethylbenzaldehyde
		C31 H57 Cl O14
		C16 H34 N8
		1-[(9Z)-hexadecenoyl]-sn-glycero-3-phosphocholine
		187.079
		197.141
		213.172
		4329
		C18 H33 N O3
		C13 H16 Cl2 O S
		L-alpha-Glycerylphosphorylcholine
		C15 H33 N O
		methyprylon
		(+)-[6]-Gingerol
		C19 H38 N2 O7
		Lauramide
		Bamethan
		C4 H6 N2 O4 P2
		N,N'-Dicyclohexylurea
		280.258
		219.107
		C15 H34 N4 O7
		C11 H19 N O2
		C6 H15 N3 O5
		Dodecylamine
		(2E,4E)-N-(2-methylpropyl)dodeca-2,4-dienamide
		1872050
		C H N6 O7 P S
		3360
		N-Nonanoylglycine
		217.128
		195.087
		Cinnamic acid
		THREONIC ACID, L-
		C19 H31 N O8
		Toluene
		C37 H67 N6 O2 P
		172.128
		109.097
		Octodrine
		N-Methylisopelletierine
		C14 H25 N O2
		4-Ethylguaiacol
		C12 H26 O6
		Mexiletine
		C12 H27 N O3
		C9 H13 Cl N2 O6
		Phenmetrazine
		109.097
		231.143
		C15 H29 N5 O3
		C8 H9 N
		C14 H35 N5 P2 S
		Leu-Val
		C14 H32 N5 O3 P S
		Capryloylglycine
		C5 H11 Cl3 N2 O3 S
		2-Cyclopenten-1-one, 4-hydroxy-3-methyl-2-(2-pentenyl)-
		283.199
		N-(9-oxodecyl)acetamide
		225.172
		C11 H19 N
		C25 H47 N O12
		C6 H17 O P3
		C14 H29 N3 P2
		L-Phenylalanine
		C8 H6
		N-Acetyl-D-alloisoleucine
		2740
		10-HDA
		3-Tropanol
		met-gln
		4-Vinylcyclohexene
		C10 H27 N7 O
		C4 H5 N7 O2
		LysoPC(18:4(6Z,9Z,12Z,15Z))
		C13 H29 N O
		C18 H32 N2 O5
		1,3,5-Heptatriene
		C10 H23 N O2
		C16 H22 N P
		C10 H21 N5 O P2 S2
		C12 H27 N O2
		241.239
		UNII:6S7S02945H
		C13 H23 N O2
		C18 H36 Cl N O2
		Trimethylsilyl nonanoate
		154.098
		295.25
		267.218
		C15 H27 N O2
		Triethylene glycol monobutyl ether
		N-Undecanoylglycine
		Sedanolide
		2-Butyl-6-methoxyphenol
		130.046
		C13 H29 N O2
		N-Tridecanoylglycine
		213.172
		C16 H29 N7 O
		C H4 N6 S
		(2E,6Z)-Nona-2,6-dienal
		Amantadine
		Bemegride
		Myristamide
		(2S)-2-Amino-8-oxodecanoic acid
		220.853
		183.161
		110.072
		295.25
		C32 H45 N3 O6
		171.125
		C25 H44 O8
		C8 H18 N4 O3 P2
		C10 H22 O5
		C15 H31 N O
		C36 H70 N2 O8
		145.108
		C9 H24 N O P3
		Spiroxamine
		255.218
		C26 H51 N O6
		cis-6-Dodecen-4-olide
		C10 H21 N O5
		Drofenine
		Imagabalin
		CY9070000
		213.172
		197.141
Old CS1/Old Ctrl Young CS1/Young Ctrl	16	FG7175000
		C27 H36 O4
		C7 H5 N7 O
		C9 H18 N O P3
		Ethyl lactate
		C6 H4 Cl O6 P3
		85.1153
		151.976
		C2 H2 Cl N4 O6 P
		C11 H19 N2 P3
		C10 H Cl2 O2 P3 S4
		trans-3-Indoleacrylic acid
		C21 H37 N
		N-[4-(diethylamino)phenyl]-N'-phenylurea
		C10 H18 N4 O18 S
		DL-Tryptophan
Old CS4/Old Ctrl Young CS1/Young Ctrl	19	C4 H9 N2 O2 P S2
		C7 H4 Cl N5 O P2
		1778635
		C16 H31 N P2
		C3 H12 Cl2 N3 O2 P3
		C4 H7 Cl2 N5 O S
		C6 H7 Cl2 N3 O
		C3 H4 Cl N7 O2
		134.02
		L-Methionine sulfoxide
		C6 H8 N3 O4 P
		C4 H6 Cl N3 O6
		C3 H5 N7 S
		C5 H2 Cl N O8
		C2 H6 Cl2 N7 P
		C9 H15 Cl N10 O5
		C6 H8 Cl3 N3 O
		C7 H10 Cl N O S
		172.109
Old CS1/Old Ctrl Young CS4/Young Ctrl	10	222.832
		C4 H4 Cl2 N O2 P S2
		C3 H3 Cl O6 P2 S3
		ophthalmic acid
		C4 H6 Cl N4 O5 P
		N-Acetyl-L-leucine
		C5 H10 N O P S
		477.679
		C2 H5 Cl N3 O6 P
		419.72
Old CS4/Old Ctrl Young CS4/Young Ctrl	26	C6 H9 N O10
		C5 H15 O7 P3 S
		C5 H14 Cl O3 P3
		C11 H2 N3 O5 P
		343.741
		2-Acrylamido-2-methyl-1-propane sulfonic acid
		C H Br Cl2 O2 S
		C3 H8 Cl N O7
		C6 H8 Cl N4 O P S
		221.86
		C4 H3 Br2 Cl2 P S
		C5 H8 O12
		dehydro-D-arabinono-1,4-lactone
		C8 H16 Cl N O
		C5 H6 Cl2 N3 O3 P S3
		Glutaric acid
		C10 H17 N O P2 S5
		DEHYDROASCORBIC ACID
		6-Oxo-pipecolinic acid
		C9 H14 O2 P2 S3
		C5 H7 Cl N3 O2 P
		C11 H8 S
		C5 H4 N2 O9
		14,15-DiHETrE
		160.913
		283.785
Old CS1/Old Ctrl Old CS4/Old Ctrl	17
		C33 H53 N O8
		C14 H35 N10 O9 P3 S
		Methyl serinate
		.
		Val-lys
		169.109
		C8 H10 Cl N O5 S
		C42 H54 N7 O8 P3 S
		C43 H59 N10 O5 P3
		Rolipram
		LU3453000
		2908
		C28 H47 N7 O4
		Succinic acid
		C27 H37 N6 O8 P
		1-arachidonoyl-sn-glycero-3-phosphocholine
Old Ctrl/Young Ctrl	74	C H4 N4 O3 P2
		605.231
		C8 H15 N5 O5
		C38 H54 N6 O4
		C2 H Cl2 N4 P S2
		C5 H4 Cl O7 P S3
		C2 H6 N2 O7 S
		C26 H42 N4 O7 S
		C5 H5 Br N2 O4
		243.88
		229.166
		811.403
		C23 H38 N10 O5
		C22 H47 N O9 P2
		C4 H2 Cl O3 P3 S4
		C26 H41 N3 O6
		163.913
		C35 H30 N4 O6
		273.828
		C27 H46 O4 P2 S
		C20 H44 N7 O5 P
		C4 H2 Br2 Cl O5 P3 S5
		C21 H40 N9 O6 P
		253.909
		MI5550000
		C3 H5 Cl2 N2 P S4
		C10 H4 Cl N4 P3 S4
		C2 H5 Cl P2 S3
		C41 H67 N O10
		L-alpha-lysophosphatidylcholine
		207.98
		NP-015723
		C H3 Cl3 O5 P2 S
		N-(5-acetamidopentyl)acetamide
		C6 H4 Cl O6 P S4
		C21 H43 N7 O7
		C H3 O2 P S2
		C2 H N O5 S
		C4 H3 Cl O4 P2 S2
		2,4-dihydroxyheptadec-16-ynyl acetate
		149.957
		C3 H6 N2 O3 P2 S
		C17 H44 N5 O6 P3
		C4 H4 Cl N2 O P3 S3
		C31 H28 N10 O4
		C37 H58 N2 O8
		155.926
		521.247
		C16 H42 N10 O6 P2
		C3 H2 N3 P
		C H3 N O5
		C2 H5 Cl N2 O6 S4
		C32 H56 O16
		C9 H5 O P3 S5
		C20 H49 N4 O4 P3
		C H3 Cl3 N O5 P
		C25 H55 N4 O P3
		(4R,5S,6S,7R,9R,11E,13E,15S,16R)-16-Ethyl-4-hydroxy-5,9,13,15-tetramethyl-2,10-dioxo-7-(2-oxoethyl)oxacyclohexadeca-11,13-dien-6-yl 3,4,6-trideoxy-3-(dimethylamino)-beta-D-xylo-hexopyranoside
		C4 H2 Cl2 O6 P2 S2
		C3 H5 Cl N O9 P
		C3 H2 Cl N2 O P3
		C23 H38 N10 O5 P2
		NP-001445
		C36 H48 N6 O
		C38 H52 N6 O3
		C3 H3 Cl3 N2 O2 P2
		C6 H Cl2 P3
		C39 H56 N2 O8
		C23 H35 N8 O6 P
		C2 H7 Cl N3 O3 P3 S
		C5 H2 Br Cl3 O3 S2
		2,6-di-tert-butyl-4-ethylphenol
		C2 H6 N2 O5 P2 S5
		C3 H2 Cl4 O5 P2 S
Young CS1/Young Ctrl	59	(all-Z)-20-hydroxy-5,8,11,14-Eicosatetraenoic acid
		C28 H49 N O6
		C12 H23 N O
		C28 H38 Br N9 O
		Indole
		C2 H3 N5 O3 S
		C21 H47 N7 O12
		(2E)-2-Octenal
		NP-003960
		C41 H52 N10 O2 P2
		108.093
		C5 H18 Cl N8 O2 P S
		C13 H18 N6 O2 S4
		C26 H55 N2 O5 P3
		148.124
		C24 H43 N5 O7 S
		C36 H66 N2 O2
		C24 H37 N8 O8 P
		L-(+)-Leucine
		280.257
		trans-Anethole
		156.076
		8-Methyl-8-azabicyclo[3.2.1]oct-3-yl acetate
		C H Cl3 N O2 P3
		3-Thiomorpholinecarboxylic acid
		C16 H35 N3 O S2
		152.083
		C22 H47 P S
		4-Sulfanyldihydro-3(2H)-furanone
		C21 H39 N10 O4 P
		C30 H59 N O P2
		C18 H42 N10 O3
		C18 H33 N7 O2
		(2,7-Dimethyloctahydro-1H-cyclopenta[c]pyridin-4-yl)methanol
		C13 H26 N P3 S2
		3a,6,6,9a-tetramethylperhydronaphtho[2,1-b]furan
		C45 H77 N3 O9
		225.172
		Tributyl citrate acetate
		227.187
		C27 H47 N5 O2
		C25 H43 P
		C30 H35 N7 O2
		2128
		183.125
		(+)-Retronecine
		227.187
		197.14
		C15 H29 N O
		C20 H43 N7 O4
		Nandrolone
		C19 H39 O4 P3
		C33 H65 N5 O7
		Valethamate
		C23 H48 N O9 P
		Dimethylsulfoniopropionate
		181.975
		C20 H38 N2 O2
		C12 H34 N8 P2
Young CS4/Young Ctrl	24	C3 H3 Cl4 N2 O P3 S5
		Acetylcarnitine
		C16 H33 N O2
		C7 H2 O S2
		C14 H33 N5 O4
		C32 H53 N5 O10
		Tetrahydrodeoxycorticosterone
		C25 H42 N4 O7
		C9 H19 N7
		C22 H45 N7 O4
		C28 H47 N2 O P3 S
		(-)-Lamivudine
		C3 H6 Cl3 N3 S
		C6 H2 O4
		C10 H25 N7 O3
		C26 H35 N6 O3 P
		C3 H3 Cl N2 O4 S
		(E)-Furazolidone
		TO0127900
		C29 H56 Cl N6 P3
		C5 H10 Cl N2 O10 P
		C20 H43 P3
		C6 H15 N5 O
		Methionylleucine
Old CS1/Old Ctrl	20	C17 H29 P3
		C29 H45 N5 O12
		C7 H10 Cl N O3 S2
		C H3 Cl O3
		C21 H47 Br Cl N5 O7
		C22 H45 N6 O3 P3
		C3 H3 Cl P2 S2
		C2 H4 N2 P2 S
		C24 H42 N6 O9
		C2 H5 Cl2 P S
		127.012
		C5 H13 N O
		C44 H90 Cl2 O11 P2 S3
		N6-METHYLLYSINE
		LysoPC(20:5(5Z,8Z,11Z,14Z,17Z))
		571.626
		C2 H3 N7 O
		C9 H21 N O3
		103.964
		DL-Carnitine
Old CS4/Old Ctrl	46	211.832
		C23 H41 N
		C H Cl2 N6 O8 P S2
		403.696
		C3 H8 Cl N6 O P3
		C H Cl4 N2 P3 S4
		461.655
		C2 H2 Br Cl2 P S2
		809.406
		C3 H11 N4 O P3 S2
		C11 H20 N6 O4 S2
		(2S)-3-Hydroxy-2-({[(3S,4S,5R)-2,3,4-trihydroxy-5-(hydroxymethyl)tetrahydro-2-furanyl]methyl}amino)butanoic acid (non-preferred name)
		459.658
		157.919
		16-Heptadecyne-1,2,4-triol
		C11 H22 N2 O4
		365.71
		C5 H6 N2 O13 S
		387.704
		C5 H6 Cl N4 P S4
		637.528
		Nicotinamide
		329.746
		C27 H45 N7 P2
		C6 H3 N3 O7 P2
		C6 H10 O11 S
		C6 H10 Cl N3 O3 P2
		577.572
		N-[(2S)-2-Hydroxypropanoyl]methionine
		635.53
		387122
		555.578
		C9 H6 Cl O P3
		C8 H19 N5 P2 S
		C4 H4 Cl2 N2 O4
		C6 H8 N6 O6
		C9 H19 N O
		C22 H47 N
		C20 H42 N3 O9 P
		C7 H13 N4 P S
		C5 H6 Cl4 N4 O2 P2 S
		C8 H17 N O8
		249.793
		519.614
		C2 H2 N3 P3
		C H Cl3 P2 S4

## Sheet: ED fig5b
Names	total	elements
Old CS1/Old Ctrl Old CS4/Old Ctrl Old Ctrl/Young Ctrl Young CS1/Young Ctrl Young CS4/Young Ctrl	211
		Hydroxyamphetamine
		Hydroxydihydrochalcone
		C10 H20 N2 O2 S
		C5 H14 Cl N5 P2 S
		C15 H27 N O5
		C18 H14 N8 O4
		Boschnaloside
		ON1225000
		Timonacic
		Osthol
		4-morpholinobenzoic acid
		C31 H71 N6 O4 P3 S
		C9 H20 O4
		252.171
		(6beta,13alpha)-9-Hydroxy-18-oxo-6,18-epoxypimar-7-en-16-yl hydrogen sulfate
		C15 H18 N10 O S
		C2 H3 N4 O9 P
		octadiene
		C H4 N2 P2
		3-amino-2-phenyl-2H-pyrazolo[4,3-c]pyridine-4,6-diol
		C12 H23 N O
		480.391
		C18 H24 N6 O5 S
		C20 H28 N9 O2 P
		C12 H9 O3 P3
		C8 H7 N O5 S2
		3-(3-methylbut-2-en-1-yl)-3H-purin-6-amine
		N-(4-piperidinophenyl)benzamide
		2376
		C6 H4 Cl N O5 S
		C26 H37 N3 O8
		Triethylamine
		C24 H45 N7 O7
		Nelarabine
		N6-Acetyl-L-lysine
		NP-014175
		C16 H33 N O2
		C7 H14 N6 O2
		C15 H25 O P3
		C10 H8 N2 O4 S
		C16 H31 N4 O2 P
		C15 H27 Cl O10
		C19 H17 N8 O3 P S
		C11 H28 N2 O P2 S
		C20 H43 N8 O3 P
		Nootkatone
		C12 H12 N8 O3 P2
		Benzaldehyde
		C11 H22 Cl N O2
		5-trans-Prostaglandin E2
		484.112
		Val-Leu
		methyl 2-{[(4-oxo-3,4-dihydrophthalazin-1-yl)methyl]thio}acetate
		C25 H41 N9 O3
		.
		C9 H20 N2 O
		239.084
		4-Indolecarbaldehyde
		3583
		Ibuprofen
		C25 H30 N2 O2 P2
		C18 H32 N6 O3 P2
		C4 H8 N4 O S
		C7 H8 Cl2 N4 O9
		C17 H24 N10 O S
		(+/-)15-HETE
		Desmethylmianserin
		C20 H33 N O4
		3,7,15-Trihydroxy-12,13-epoxytrichothec-9-en-8-one
		129
		C4 H O13 P
		5-acetyl-2,6-dimethyl-1,2,3,4-tetrahydropyridin-4-one
		C20 H26 N6 O5 S
		DK3970000
		Decanamide
		C13 H24 N2 O4
		C19 H32 O5
		C3 H4 Cl N7 O2
		C11 H22 N6 O
		C6 H11 N3 O2
		1-(3,4-Dihydroxyphenyl)-1-decene-3,5-dione
		177.518
		C10 H17 N3 O7
		C27 H20 Cl N4 O3 P
		C21 H37 N9 O4
		C10 H16 O5
		navenone A
		1-[(1R,9S)-11-(4-Fluorobenzoyl)-6-oxo-7,11-diazatricyclo[7.3.1.02,7]trideca-2,4-dien-5-yl]-3-(2-methoxyphenyl)urea
		(1E)-1,7-bis(4-hydroxyphenyl)hept-1-en-3-one
		143.571
		Anhydroecgonine methyl ester
		N6-Dimethyladenosine
		C4 H13 N3 P2 S
		C15 H15 O3 P3
		C10 H21 N5 O5
		142.032
		Nicotinamide
		C13 H29 N O3
		NP-016928
		C22 H39 N4 O6 P3 S2
		C16 H35 N4 O7 P S
		lactide
		C19 H31 N P2 S
		8-Isoprostaglandin F1?
		C12 H23 Cl N2 O2
		5-[5-hydroxy-3-(hydroxymethyl)pentyl]-8a-(hydroxymethyl)-5,6-dimethyl-3,4,4a,5,6,7,8,8a-octahydronaphthalene-1-carboxylic acid
		2-(Diethoxymethyl)furan
		C10 H7 N O2 S
		C5 H10 N8 O
		Myrmicacin
		4-Nitrophenol
		C19 H28 N4 O3 S
		(2E)-3-(3,4-Dihydroxyphenyl)-N-[2-(3,4-dihydroxyphenyl)ethyl]acrylamide
		C21 H28 N4 O4 S
		g-Butyrobetaine
		5-Pentylresorcinol
		156.076
		3-Phenyl-4,7-chromanediol
		C52 H61 N10 O15 P3 S
		C20 H45 N6 O2 P3 S
		1783697
		C6 H21 N5 O P2 S
		(E)-p-coumaric acid
		12,13-Epoxytrichothec-9-ene-3,7,8,15-tetrol
		C13 H15 N6 O P3
		(2Z)-3,7-Dimethyl-2,6-octadien-1-yl 3-oxobutanoate
		C17 H44 N10 O8
		methyl 3,5-ditert-butyl-4-hydroxybenzoate
		188.868
		PKF118-310
		C20 H33 N4 P3 S
		Disperse orange 3
		156.995
		C24 H30 N2 O4 P2 S
		C16 H32 N2 O7 S
		Leu-Leu
		C10 H21 N O4 S
		C13 H20 N4 O2 S
		(8E)-10-Hydroperoxy-1,8-heptadecadiene-4,6-diyn-3-ol
		198.567
		145.973
		C16 H33 N4 O6 P S
		C13 H16 N P3
		C2 H2 N2 P2
		C2 H6 O5 P2
		C11 H22 N O4 P
		C3 H N O5 P2 S
		3-Methylene-3H-indole
		2-[(2E)-3,7-Dimethyl-2,6-octadien-1-yl]-3,4-dihydroxybenzoic acid
		3543
		cis-3-Hexenyl phenylacetate
		C17 H38 N7 O5 P
		129.001
		C23 H41 Cl N6 O4 P2
		7-Cyano-7-deazaguanine
		Ethosuximide
		3-oxolauric acid
		C14 H22 O4
		2-Deoxyhexopyranose
		C36 H67 N7 O9
		1-(4-Methoxyphenyl)-4-methyl-3-pentanone
		C3 H5 N3 O2 S2
		101.002
		Epiguanine
		C25 H41 Cl N8
		(3beta,6beta,9xi,13xi)-15-(Dimethylamino)-3-hydroxy-6,18:14,16-diepoxypimar-7-en-18-one
		4-Methoxy-5-[(2E)-3-phenyl-2-propen-1-yl]-1,2-benzenediol
		C9 H17 N O2 S
		trans-3-Indoleacrylic acid
		C10 H23 N O2
		C17 H40 N O3 P3 S
		C13 H27 N O3
		C19 H35 P3
		(+)-Aphidicolin
		C13 H33 N5 O5
		Hydroconiferyl Alcohol
		Desmethylnortriptyline
		15-deoxy-?12,14-Prostaglandin D2
		C7 H16 N8 O5
		101.006
		9,16-dihydroxy-6-(hydroxymethyl)-2,6,11-trimethyl-14-oxo-15-oxatetracyclo heptadec-12-en-8-yl acetate
		4-tert-Butylphenyl Salicylate
		2-(2-amino-3-methylbutanamido)-3-phenylpropanoic acid
		Reduced Glutathione
		C30 H68 Cl N10 O5 P
		Triethylene glycol monobutyl ether
		C6 H20 N3 O P3
		C38 H46 N10 O13
		195.008
		2,2-Dimethyl-8-prenylchromene 6-carboxylic acid
		(2R)-3-{[(2-Aminoethoxy)(hydroxy)phosphoryl]oxy}-2-hydroxypropyl (9Z)-9-hexadecenoate
		Succinic acid
		119.016
		Methyl indole-3-acetate
		C4 H3 Cl N6 O9 P2
		C19 H31 N O16
		octinoxate
		C27 H52 N O P
		C15 H23 N7 O2 S2
		C24 H46 N2 O8 S
		C18 H12 N2 O9
		C13 H20 N3 P S
		DC2810000
		C4 H5 N3 P2
		C16 H24 O7 S
		122.072
		C18 H28 O7 S
		4-(5,6-Dihydroxy-6-methyl-1-hepten-2-yl)-1-methyl-1,2-cyclohexanediol
		C8 H7 N O2 S
		C19 H33 N4 P S
Old CS1/Old Ctrl Old Ctrl/Young Ctrl Young CS1/Young Ctrl Young CS4/Young Ctrl	84	C28 H48 N2 O5 P2
		C12 H26 O5
		C27 H48 O10
		MFCD00870462
		130.069
		1728235
		C4 H5 N2 O P S
		122.957
		3,5-di-tert-Butyl-4-hydroxybenzyl alcohol
		C21 H45 N7 O7
		C25 H44 Cl N2 P3 S2
		C3 H3 N2 O7 P3 S
		Guanine
		C9 H17 N O7 S
		112.022
		167.959
		C22 H37 N5 O S
		(3-Methyl-3H-imidazo[4,5-f]quinolin-2-yl)azanyl acetate
		C46 H90 N8 O8 P2
		C25 H54 Cl N4 O P3
		(?)-trans-Methyl dihydrojasmonate
		C12 H19 N5 O2
		C18 H16 N6 O2
		C25 H46 O10
		101.006
		C7 H10 N3 O P S
		C15 H24 N6 O3
		C9 H7 N2 O6 P3 S2
		3183
		C27 H46 N4 O7
		206.886
		C10 H9 N6 O P3
		C8 H14 O4 S
		Protirelin
		(2E)-1-(4-Hydroxy-3-methoxyphenyl)-3-(5-methoxy-2,2-dimethyl-2H-chromen-6-yl)-2-propen-1-one
		C11 H6 N7 O4 P3
		Tiglylcarnitine
		C23 H49 N7 O7
		C9 H2 N2 O6 P2 S
		235.899
		C25 H51 N O9
		oxandrolone
		C24 H51 N3 O5 P2
		133.032
		C4 H6 N2 O4 P2
		Phenylisocyanate
		putrescine
		4-Hydroxy-2,5-dimethyl-3-vinyl-5-hexen-2-yl acetate
		C3 H7 N2 P3 S
		Phenmetrazine
		1,3-Dihydroxy-2-propanyl (9Z)-9-tetradecenoate
		Cys-tyr
		C17 H32 Cl O6 P
		C15 H32 O4
		4-{5-[(3S)-1-(4-Chlorobenzyl)-3-pyrrolidinyl]-1,3,4-oxadiazol-2-yl}-N,N-dimethylaniline
		C11 H7 O3 P3
		C15 H20 N10 O S
		C15 H31 N O4 S
		C6 H9 N3 S
		C16 H28 N4 P2 S
		C12 H16 N5 P3 S
		C14 H17 N5 O5 S
		139.061
		119.016
		C9 H17 N O2 S2
		C7 H18 N2 O2
		C18 H25 N4 O3 P
		C28 H47 N5 O6
		C12 H17 N3 O3 S
		C8 H19 N2 P3
		C22 H44 N6 O9
		C15 H21 O9 P3
		C2 H2 N3 O2 P3 S
		C37 H50 N4 O7 P2 S3
		C23 H48 N6 O7 P2
		C13 H11 O3 P3
		C17 H33 N2 P
		C21 H36 S
		Monoolein
		C28 H52 O11
		C30 H45 N4 O3 P
		C6 H15 Cl O5 P2
		C7 H2 O12 P2 S
		264.244
Old CS4/Old Ctrl Old Ctrl/Young Ctrl Young CS1/Young Ctrl Young CS4/Young Ctrl	35	Methyl-1-pentyl-1H-indole-3-carboxylate
		NP-003553
		C27 H48 N6 O3 P2
		C11 H22 N4 O3
		140.95
		C23 H44 N4 O3
		C9 H13 N2 O3 P3
		7-(5-S-Methyl-5-thiopentofuranosyl)-7H-pyrrolo[2,3-d]pyrimidin-4-amine
		C13 H32 N5 O7 P
		Thymine
		128.044
		C36 H79 N2 O10 P3
		1-Piperideine
		5,6-Dimethylbenzimidazole
		8,9-DiHETrE
		C26 H50 O S3
		C11 H15 N5 O S
		C7 H3 O4 P
		Betaine
		127.011
		4-[(1E,3Z)-5-Hydroxy-3-methyl-1,3-pentadien-1-yl]-3,4a,8,8-tetramethyldecahydro-1,2,3-naphthalenetriol
		C14 H26 N2 O5 S
		355.271
		C2 H N3 O7
		1-(5-Hydroxy-3a,4-dimethyl-3a,4,5,6,7,7a-hexahydro-1H-inden-2-yl)ethanone
		C40 H69 N2 O2 P3
		104.946
		C7 H16 O5
		1-(2-Deoxypentofuranosyl)-5-methyl-2,4(1H,3H)-pyrimidinedione
		81.5293
		C14 H23 O4 P
		C44 H60 N8 O S
		C20 H31 N5 O
		butyrin
		C20 H33 N O8
Old CS1/Old Ctrl Old CS4/Old Ctrl Old Ctrl/Young Ctrl Young CS1/Young Ctrl	49	C20 H42 N2 O5 S
		C19 H32 N10 O2
		142.032
		281.107
		C11 H25 N O
		102.948
		136.957
		215.042
		107.954
		C15 H27 N3 O6
		C6 H15 Cl N4 O2 P2 S
		C11 H16 N2 O2 S2
		Cys-pro
		127.012
		C18 H27 N3 O3
		C9 H18 N2 O
		C16 H30 N6 O S2
		159.927
		240I539PWQ
		1-MN
		169.862
		C33 H53 N O4 P2
		C15 H35 N2 O P3 S
		MFCD00133175
		C24 H44 N2 O4 P2
		C11 H24 N2 O9
		Ethephon
		C12 H27 N O
		Benzoic acid
		C14 H15 N7 O
		MFCD00065806
		N-Methylisopelletierine
		LU3453000
		C3 H2 N3 P
		C25 H48 O11 S
		Capryloylglycine
		NP-004768
		C11 H16 N6 O2
		C21 H41 N8 P3 S2
		Tolycaine
		Cannabigerolic acid
		C23 H40 O8
		C9 H7 N3 O5
		1-Pentofuranosyl-2,4(1H,3H)-pyrimidinedione
		C18 H33 N3 O3
		C5 H8 N6 O5
		C15 H29 N O10
		C14 H28 O4
		C12 H33 N7 O5
Old CS1/Old Ctrl Old CS4/Old Ctrl Old Ctrl/Young Ctrl Young CS4/Young Ctrl	47	4-Hydroxy-L-leucine
		N-lauroylglycine
		Indane
		6-{4-Oxo-5-[(2E)-2-penten-1-yl]-2-cyclopenten-1-yl}hexanoic acid
		UNII:V9Q7UUZ15U
		C4 H10 N2 O S4
		Pipecolic acid
		C10 H17 N7 O
		Troxipide
		9(S)-HPODE
		2-(4-Isobutylphenyl)acrylic acid
		n-Hexanamide
		C2 H5 N5 O P2
		Elaeokanine C
		C12 H25 O2 P3
		(2E,6Z)-N-Cyclopropyl-2,6-nonadienamide
		C16 H31 N7 O3
		C7 H19 N3 S2
		C20 H38 O S2
		C14 H20 N10 O4
		C18 H36 N5 O8 P3
		3,14-dihydro-15-keto-tetranor Prostaglandin E2
		20-Oxopregn-5-en-3-yl hydrogen sulfate
		Methohexital
		C13 H31 N5 O4
		1872050
		(2,7-Dimethyloctahydro-1H-cyclopenta[c]pyridin-4-yl)methanol
		C20 H37 N O4
		11-Deoxy prostaglandin F2?
		C16 H33 N7 O3
		NP-016495
		Prenisteine
		C17 H36 N2 O3 S2
		C19 H30 N4 O
		15-Deoxy-?12,14-prostaglandin D2
		arg-his
		15(S)-HpEPE
		C22 H43 O9 P
		C15 H27 N O2
		C8 H4 O5 S2
		C21 H32 O7 S
		N-Tridecanoylglycine
		5(S)-HpEPE
		protectin D1
		Bicyclo Prostaglandin E2
		Prostaglandin F3?
		7-Methyl-2,6,9,12-tetraoxahexadecane
Old CS1/Old Ctrl Old CS4/Old Ctrl Young CS1/Young Ctrl Young CS4/Young Ctrl	293	C17 H30 O6
		C12 H20 N2 O2 P2
		C7 H18 N2 O7
		Caprolactam
		C9 H22 N2 O7
		Estriol
		C35 H60 N6 O18
		2,5-di-tert-Butylhydroquinone
		C6 H7 N3 O5 S
		C12 H3 Cl N8 O12 P2 S
		114.956
		5'-S-Methyl-5'-thioadenosine
		C11 H15 N5 O4 S
		C5 H14 O5 P2 S
		130.922
		C9 H14 N6 O4
		C21 H46 N2 O3 P2 S
		C8 H N5 O9
		C24 H50 N3 O5 P3 S2
		C17 H16 N2 O5 S
		C11 H28 N6 O5
		Dodecenoic acid
		C15 H24 N6 O9
		89.9693
		Nikethamide
		139.944
		(4S)-4-[(2E)-2-Octenoyloxy]-4-(trimethylammonio)butanoate
		C52 H80 N8 O15 P2
		83.9519
		C5 H2 Cl N O9
		(+/-)-Camphor
		C22 H43 N O P2
		C11 H21 N4 O2 P3 S
		4-(Dimethylsulfonio)-2-hydroxybutanoate
		(-)-pinellic acid
		C8 H12 N10 O S
		{4-[(1E)-1,2-Diphenyl-1-buten-1-yl]phenoxy}acetic acid
		C19 H38 N O P3 S2
		C19 H21 N9 O3
		RG1300000
		2-oxo-8-methylthiooctanoic acid
		5-Octyl-2-oxotetrahydro-3-furancarboxylic acid
		C6 H17 N6 O2 P S
		C3 H6 Cl N7 O S
		C26 H35 N O5 P2
		1543.64
		Cyclohexylamine
		C9 H21 O5 P
		2-benzylideneindan-1-one
		C8 H22 N5 P3
		C53 H56 N2 O13 P2
		C17 H25 O5 P
		4-Ethoxy ethylbenzoate
		1780537
		140.95
		C13 H28 N9 O6 P
		C32 H66 N O8 P3
		6-Hydroxy-5-methyl-4,11-dioxoundecanoic acid
		3160
		C17 H37 N8 P3 S2
		N,N-dimethyl-9H-purin-6-amine
		Linolenelaidic acid
		C11 H17 N3 O2 S2
		3-Hydroxynonanoic acid
		96.9607
		furoic acid
		Rivastigmine
		C18 H24 N6 O2
		Dithranol
		157.957
		C24 H45 N4 O8 P
		1-Vinyl-2-pyrrolidone
		138.089
		C14 H25 N O4
		C23 H49 N4 O5 P3 S2
		C16 H31 N2 O P3 S2
		6-(tert-butyl)-4-piperidinothieno[3,2-d]pyrimidine
		C16 H33 O3 P3 S
		2,2,6,6-Tetramethyl-4-piperidinol
		ethyl 2-[(4-methyl-2-oxo-2H-chromen-8-yl)oxy]acetate
		C10 H14 N2 O10 P2
		C H2 N2 O2 S
		C15 H21 P3
		C7 H7 N9 O5 S2
		C6 H17 N O4 P2 S
		C10 H3 O6 P
		LQ1825000
		C10 H18 O4 S
		C18 H23 N8 O2 P S2
		3721
		455.158
		C23 H48 O18
		Artemotil
		C26 H50 N4 O13
		C13 H10 N5 O3 P3
		C10 H20 N6 O3
		Bis(4-ethylbenzylidene)sorbitol
		C18 H22 N6 O S2
		C16 H26 N6 O3 P2
		C8 H17 N3 O3 S2
		C9 H11 N2 O5 P3
		C4 H7 Cl N6 O S
		C6 H7 N3 O3 P2 S
		C12 H27 N4 O2 P
		C37 H40 O6 P2
		C10 H22 N2 O10
		C13 H13 N O
		5'-S-Methyl-5'-thioinosine
		C9 H21 O P3
		C10 H6 N2 O4 S
		140.95
		C11 H27 O2 P3
		C18 H22 N6 O S
		C10 H20 N4 O4 S2
		C5 H4 N6 O11 P2
		119.015
		C27 H48 N4 O15
		4-[5-(5-anilino-1,2,4-thiadiazol-3-yl)-4-methylpyrimidin-2-yl]benzamide
		nylon cyclic dimer
		129.498
		C29 H55 N O16
		114.087
		C26 H54 N2 O11
		Levalbuterol
		C30 H52 N2 O9
		C16 H15 N9 O6 S2
		C21 H38 N10 O5
		Cafestol
		C12 H26 N10 O5 S2
		C15 H29 N4 O2 P3 S
		97.0536
		C3 H N P2
		C11 H18 O6 S
		Butylparaben
		C10 H7 Cl2 N O3 S
		C18 H34 O10
		methadone-d9
		112.955
		147.059
		88.9316
		C24 H44 N4 O4
		C6 H7 Cl N2 O15 P2
		C17 H32 O5
		C18 H15 N3 O3 S
		C20 H42 N4 O8 P2 S2
		C18 H22 N4 O
		Phenobarbital-d5
		Methyl (2E,6Z)-2,6-dodecadienoate
		NP-004917
		4-Hydroxy-5-methylfuran-3(2H)-one
		C25 H45 N4 P3 S2
		aspergillic acid
		Anthraquinone
		C28 H44 N10 O9 P2 S
		C36 H80 N9 O16 P S
		C13 H18 Cl N P2
		guaietolin
		159.067
		C6 H16 N8 O4
		C13 H29 N7 O7
		C22 H38 N2 O P2
		Artemether
		Benzisothiazolone
		Hexyl 2-furoate
		9,10-Dihydroxystearic acid
		C15 H33 N O
		C5 H3 Cl N8 O15 P2
		C22 H34 N4 O2
		96.9607
		C4 H8 N O4 P S
		C14 H14 N6 O2
		C2 H2 Cl N6 O2 P S
		(1R,9S)-5-[(E)-2-(4-Chlorophenyl)vinyl]-11-(cyclohexylcarbonyl)-7,11-diazatricyclo[7.3.1.02,7]trideca-2,4-dien-6-one
		(+)-[6]-Gingerol
		meglumine
		C7 H8 N2 O17 P2
		C18 H29 N2 O7 P
		C49 H88 O9 P2 S3
		C3 H3 N3 O S
		C18 H29 O5 P3
		DL-Atenolol
		Tyramine
		C20 H33 P3 S
		N,N'-Dicyclohexylurea
		C23 H47 N4 O P3
		Athamantin
		C14 H31 N7 O3
		1-[5-(4-Hydroxy-2-butanyl)-2-methyltetrahydro-2-furanyl]-4-methyl-2-pentanone
		C16 H29 N3 O7 S2
		C14 H22 N6 O3
		C5 H7 N7 O
		2-(Diethylamino)ethanol
		C46 H86 N9 O12 P
		Traumatin
		109.015
		C28 H47 N8 O5 P3 S2
		127.942
		C10 H24 N2 O3
		C14 H29 N O7
		Sulforidazine
		C31 H50 N8 O4
		C29 H57 N3 O15
		C15 H28 O7
		85.0521
		C29 H41 O4 P3
		1,2-Dihydroxy-5-(methylsulfanyl)-1-penten-3-one
		220.162
		108.493
		Diethyl phthalate
		C8 H14 N2 O S
		C9 H9 N O3 S
		4-Ethylguaiacol
		C12 H26 O6
		(2Z)-2-Nonenoic acid
		C11 H27 N3 O10 S
		C5 H7 Cl O9 P2
		Trifluoroacetic acid
		VS1150000
		C10 H27 N2 P3
		C29 H56 N3 O2 P3 S
		C8 H10 N4 O5 S
		C11 H24 N4 O14 S
		C17 H27 O6 P
		C14 H24 N6 O2
		C25 H42 N3 P3
		2-Hexenoylcarnitine
		83.9514
		9-(5-S-Propyl-5-thiopentofuranosyl)-9H-purin-6-amine
		C11 H13 N3 O S
		158.96
		NP-007995
		C4 H4 O7 P2
		PPG n4
		C14 H22 O8 S
		C17 H24 N4 O
		C12 H22 N10 O4 P2
		181.98
		C12 H19 N4 P
		Pilocarpine
		N-Acetylvaline
		C15 H26 N4 O4 P2 S
		C9 H18 Cl3 O4 P
		C27 H51 N4 O4 P3
		Adenylthiomethylpentose
		MPTP N-OXIDE
		C19 H24 N4 O
		C13 H29 N O
		FLAVANONE
		C23 H41 N O4 P2
		(2Z,4E)-2,4-Hexadienedial
		C10 H22 O4 S
		6-Hydroxy-4,9a-dimethoxy-3,4a,5-trimethyl-4a,5,6,7,8,8a,9,9a-octahydronaphtho[2,3-b]furan-2(4H)-one
		C17 H31 N2 O2 P3 S
		C15 H15 N3 O4 S
		Methyl bisnorbiotinyl ketone
		(4E,6E)-2-Hydroxy-1,7-diphenyl-4,6-heptadien-3-one
		C79 H119 N10 O12 P3
		C19 H22 N2 O5
		198.149
		C54 H63 N10 O13 P3
		Sedanolide
		C19 H30 N4
		4-Hydroxychalcone
		138.089
		147.968
		N2-Dimethylguanosine
		C17 H26 N2 O2 P2 S
		C11 H10 N2 O4 S
		6-Desmethylmonacolin J
		C24 H44 N8 O6
		1886839
		C10 H22 N4 O2 S2
		C12 H28 N4 O7 P2
		C26 H37 N6 O4 P
		8-Hydroxyquinoline
		C11 H22 O7 S
		252.077
		Furaneol
		C26 H42 N8 O2
		C24 H44 N2 O5
		14,18-Dihydroxy-12-oxo-9,13,15-octadecatrienoic acid
		C10 H22 O5
		NP-000295
		C27 H52 N5 O P3
		Dropropizine
		C20 H9 Cl O2 S
		C6 H13 N2 O2 P3 S
		C6 H17 N8 O P S
		C22 H43 N5 O7
		C8 H20 N5 P3 S2
		C9 H18 N6 O3
		C16 H34 O5
		C18 H32 O6
Old Ctrl/Young Ctrl Young CS1/Young Ctrl Young CS4/Young Ctrl	41	C23 H40 N2 O7 P2
		C10 H24 N10 O2
		(all-Z)-20-hydroxy-5,8,11,14-Eicosatetraenoic acid
		(10E,15Z)-9,12,13-Trihydroxy-10,15-octadecadienoic acid
		C11 H18 N6 O2
		128.045
		C11 H24 O3 P2 S
		Phthalic acid
		12-Hydroxylauric acid
		18-?-Glycyrrhetinic acid
		C9 H14 N4 O2
		Hydrogen iodide
		C16 H34 O6
		NP-011548
		2-Phenylbenzimidazole-5-sulfonic acid
		1,3-Nonanediol acetate
		C49 H89 O12 P
		epi-jasmonic acid
		2,4-dihydroxyheptadec-16-en-1-yl acetate
		(5R)-5-(7-Amino-6-methyl-6H-pyrazolo[4,3-d]pyrimidin-3-yl)-2,5-anhydro-D-ribitol
		C23 H43 N5 O9
		179.985
		C9 H18 O5
		C24 H48 N8 O2
		11-Aminoundecanoic acid
		C55 H89 N8 O6 P
		C4 H5 N7 O
		C10 H9 N O4 S
		C21 H32 N2 O S
		156.076
		C23 H45 N O3 P2
		905.671
		157.145
		C14 H29 P3
		C12 H18 N4 O2 S
		C6 H12 N2
		133.027
		Paradol
		C7 H10 N4
		C58 H100 N10 O16 P2
		Paraldehyde
Old CS1/Old Ctrl Old Ctrl/Young Ctrl Young CS1/Young Ctrl	35	C15 H39 N7 O4
		C8 H16 N8 O2
		C16 H32 Cl P3
		C9 H9 N5 O9
		156.918
		C6 H3 Cl O9
		C6 H7 N3
		C25 H44 O10
		C14 H23 N7 O2
		C3 H3 N7
		247.814
		407.695
		Glutaric acid
		102.948
		291.777
		233.819
		C27 H50 O11
		C9 H19 Cl O8
		C9 H18 O10 S
		C2 H2 Br Cl3 O S2
		N'-{6-[(5-chloro-3-pyridyl)oxy]-3-pyridyl}-N,N-dimethyliminoformamide
		C2 H8 N2 O5 P2
		131.932
		231.822
		2-(alpha-D-mannosyl)-D-glyceric acid
		C18 H16 N6 O
		C3 H2 Br P3 S3
		C2 H Br Cl2
		C8 H12 N4 O2
		175.86
		C14 H26 Cl N2 O4 P
		7-Methyladenine
		C19 H32 P2
		C8 H21 N7 O7
		C9 H19 N4 O17 P3 S
Old CS4/Old Ctrl Old Ctrl/Young Ctrl Young CS1/Young Ctrl	13	C H Cl3 N2 S
		gamma-Aminobutyric acid
		Paracetamol
		179.891
		HARMALINE
		C36 H68 N6 O7
		D-PANTOTHENIC ACID
		C16 H38 N4 P2
		Sulfuric acid
		C9 H19 N2 O P3
		105.985
		130.923
		N-Glycolylneuraminic acid
Old CS1/Old Ctrl Old Ctrl/Young Ctrl Young CS4/Young Ctrl	26	C31 H67 N4 O5 P3
		Ankorine
		C2 H4 Cl2 N2 P2
		C29 H61 N3 O10 P2
		C32 H63 N O16
		Bisphenol S
		3-morpholino-5,6-diphenylpyridazine-4-carbonitrile
		206.847
		PEG n14
		Acepromazine
		C21 H16 N P
		PEG n11
		C31 H64 N6 O12
		C7 H13 N7
		(2R)-3-({[(2S)-2,3-Dihydroxypropoxy](hydroxy)phosphoryl}oxy)-2-[(10-methylundecanoyl)oxy]propyl 10-methyldodecanoate
		C30 H63 N7 O15
		C23 H42 N4 O8
		C3 H5 Cl N2 O2 P2
		PEG n12
		C33 H68 N6 O13
		L-decyline
		119.016
		C26 H56 N5 O8 P S
		C9 H10 N6 O
		PEG n10
		Imagabalin
Old CS4/Old Ctrl Old Ctrl/Young Ctrl Young CS4/Young Ctrl	16	Valpromide
		C13 H27 N5 O3
		C8 H21 N3 O4
		afegostat
		C51 H88 N8 O14 P2
		C13 H32 N O P3
		C7 H5 Br O3
		NP-020032
		5(S),15(S)-DiHETE
		C7 H9 N7 O
		N-Methylhexanamide
		C13 H23 N O2
		N-Undecanoylglycine
		N-Methyl-2-pyrrolidone
		Pro-tyr
		C55 H91 N8 O4 P3
Old CS1/Old Ctrl Old CS4/Old Ctrl Old Ctrl/Young Ctrl	62	4-Aminobenzoic acid
		C11 H26 N P3
		C4 H11 N3 O5
		Palmitelaidic acid
		L-gamma-Glutamyl-L-leucine
		C20 H33 N5 O
		Linoleamide
		C9 H5 Cl N3 O2 P S
		C17 H31 N4 O5 P
		C4 H5 N3 O6
		Uracil
		Butopyronoxyl
		C19 H36 N4 O5
		C2 H4 N2 P2 S
		C15 H31 N3 O4
		Gemfibrozil
		Succinylacetone
		(2-(Dimethoxymethyl)-1-heptenyl)benzene
		155.926
		C4 H11 N3 O2 S
		L-Pyroglutamic acid
		C6 H11 Cl N O2 P S
		2'-Deoxyadenosine
		C24 H40 N5 O2 P3 S
		NP-018348
		(2E)-3-(3,4-Dimethoxyphenyl)acrylic acid
		3a,6,6,9a-Tetramethyldecahydronaphtho[2,1-b]furan-2(1H)-one
		C6 H7 N3 O P2
		269.234
		C12 H26 O4 P2 S
		Ethyl 3-mercaptobutyrate
		171.125
		C9 H6 N2 O
		(2S,3R,4R,5R,6S)-4,5-dihydroxy-2-{[(1S,2S,4S,5S,6R,10S)-2-(hydroxymethyl)-10-{[(2S,3R,4S,5S,6R)-3,4,5-trihydroxy-6-(hydroxymethyl)oxan-2-yl]oxy}-3,9-dioxatricyclo dec-7-en-5-yl]oxy}-6-methyloxan-3-yl (2E)-3-(4-hydroxyphenyl)prop-2-enoate
		C26 H46 N2 O14
		AL9450000
		2-Methylaminoadenosine
		C13 H14 N6 O
		methyl 2-ethyl-4-[(3R,4R,5S)-5-hydroxy-4,5-dimethyl-2-oxooxolan-3-yl]-2-methyl-3-oxobutanoate
		C24 H23 N O4
		3,4,5-trimethoxyhydrocinnamic acid
		157.903
		C9 H13 Cl N2 O6
		C13 H20 N6
		C19 H30 N2 O6
		C H3 Br Cl N2 O2 P
		158.961
		C3 H3 N7 O2
		C21 H36 P2
		C16 H17 Cl N2 O2
		C10 H21 N7 O5 S
		C9 H15 N
		S-(-)-Cathinone
		Cinnamyl alcohol
		glu-ser
		C25 H31 N O9 P2
		2-methylbutyrylcarnitine
		N-Acetyl-L-glutamic acid
		p-Xylene
		Drofenine
		C2 H7 O4 P3 S
		Ancymidol
Old CS1/Old Ctrl Young CS1/Young Ctrl Young CS4/Young Ctrl	91	C10 H18 N6 O3
		C7 H18 N2 O9
		C7 H14 N2 O2 P2
		C17 H38 O3 P2
		5-O-methyl embelin
		C12 H25 Cl N2 O4 S
		2-oxo-6-methylthiohexanoic acid
		C10 H8 N9 O5 P S
		Levulinic acid
		C42 H56 O5
		2,4-dihydroxyheptadec-16-enyl acetate
		UNII:Z5JO63XGNK
		(Z)-thiofanox
		C20 H23 N4 P3
		C16 H39 N7 O10
		4-cyclopropyl-6-methoxy-1,3,5-triazin-2-amine
		4-({[2-(2-oxo-1-imidazolidinyl)ethyl]imino}methyl)benzonitrile
		PEG n5
		C18 H22 N8 S
		Acetylcadaverine
		C10 H23 N3 O10
		C16 H35 N8 P3 S2
		C26 H48 N2 O4 P2
		C27 H44 N10 O9 P2 S
		C10 H18 N2 O2 S
		Panthenyl ethyl ether
		C3 H2 N6 P2
		C5 H8 N6 O3 S
		C23 H39 N4 O7 P S2
		C15 H22 N6 O4 P2
		C41 H26 Cl P S2
		5'-S-Ethyl-5'-thioadenosine
		C7 H12 N2 O9 S
		Triisopropanolamine
		Brassylic acid
		124.062
		N-Desethyl vardenafil
		C19 H34 O6
		C13 H30 Cl N P2 S2
		C12 H28 N10 O3 S2
		3-Hydroxy-2-oxobutanoic acid
		C7 H5 N2 P
		C47 H86 N4 O9 S3
		C14 H30 O6
		C14 H34 N3 O P3 S2
		203.085
		C16 H41 N8 O6 P S2
		C15 H30 Cl N3 O5 S2
		3-Methyladenine
		C10 H20 Cl N O2 S2
		C11 H17 N3 O2 S
		C14 H15 N9 O S
		C15 H35 N4 O3 P3 S2
		475.319
		C6 H8 N O P
		C21 H21 N6 O P S
		197.013
		C16 H20 N2 S
		C11 H22 N5 O2 P3 S
		Cinnamic acid
		286.152
		C4 H7 N7 O4 S
		carpipramine
		C10 H18 N8 O2 S
		C14 H35 N7 O9
		C16 H28 N6 O4
		C7 H4 O11
		C26 H50 N O P
		hexahydro-2-oxo-1h-thieno(3,4-d)imidazole-4-pentanoic acid
		1792831
		Diaveridine
		138.983
		C44 H88 N10 O17 P2 S
		C9 H19 N O
		C17 H25 Cl N6 O S
		C8 H20 N5 O2 P S2
		C12 H26 N10 O2 S2
		C12 H18 Cl N5 O3 S
		C30 H49 N O6
		C9 H12 N8 O
		C3 H O2 P
		C15 H23 N P2 S
		C8 H11 N2 O6 P S
		C36 H71 N2 O8 P S
		C14 H29 N6 P
		C19 H28 S2
		C19 H23 N2 O P
		C24 H33 Cl N2 O14
		6-Hydroxypentadecanedioic acid
		Furfural
		C12 H23 N O6
Old CS4/Old Ctrl Young CS1/Young Ctrl Young CS4/Young Ctrl	42	C4 H6 N4 S
		C7 H16 N6 O5
		112.955
		103.964
		N-{[(2R,4S,5R)-5-(3-Cyclopentyl-1-methyl-1H-pyrazol-5-yl)-1-azabicyclo[2.2.2]oct-2-yl]methyl}methanesulfonamide
		96.9606
		201.171
		733.425
		N(6)-Methyladenosine
		158.96
		Kahweofuran
		C7 H12 N6 O4
		Norspermidine-2,3-dihydroxybenzoate
		157.953
		129.958
		C38 H64 N10 O4
		zinniol
		Palmatoside G
		101.005
		Ethylene glycol tetraacetic acid (EGTA)
		Butyryl-L-homoserine lactone
		C19 H16 N10 S2
		1,5-Dihydroxy-3,4-dimethoxy-10-methyl-9(10H)-acridinone
		NP-021116
		Ro 20-1724
		C25 H35 N O6
		4-Vinylcyclohexene
		250.14
		3748
		C12 H20 N8 O3 S
		(2R,5R,6R)-3-[(1E,3E)-hepta-1,3-dien-1-yl]-5,6-dihydroxy-2-(hydroxymethyl)cyclohexan-1-one
		C2 H3 N3 S
		147.968
		Sebacic acid
		147.968
		C36 H66 N6 O6
		127.942
		C17 H28 N10
		NP-016386
		Aminolevulinic acid
		C17 H43 N9 O5
		C13 H22 O5
Old CS1/Old Ctrl Old CS4/Old Ctrl Young CS1/Young Ctrl	110	C12 H27 N7 O8
		C16 H34 N2 O14
		C15 H25 N5 O5
		C16 H26 N2 O4 P2 S
		alpha-D-Glucopyranosyl-(1->4)-alpha-D-glucopyranosyl-(1->4)-alpha-D-glucopyranosyl-(1->4)-alpha-D-glucopyranosyl-(1->4)-alpha-D-glucopyranosyl-(1->4)-alpha-D-glucopyranosyl-(1->4)-alpha-D-glucopyranos 1,4:3,6-Dianhydro-2-deoxy-5-O-[(4-isopropylphenyl)carbamoyl]-2-[(4-methylbenzoyl)amino]-D-glucitol DMACA Reagent C17 H27 N3 O3 2-Oxo-3-(3-pyridinyl)-2H-chromen-7-yl acetate C14 H30 N4 O7 P2 S2 C23 H…
		C21 H34 N6 O13
		Mexacarbate
		C8 H10 N6 O2
		Fasoracetam
		2878846
		C25 H51 O11 P3
		butalbital
		Acamprosate
		4-Oxocyclohexanecarboxylic acid
		?-Piperidinobutiophenone
		C12 H18 N6 O3 S2
		C25 H47 N O15
		Hydroxycitronellal diethyl acetal
		NP-003827
		C27 H42 N4 O13
		2-Ethyl-4,5-dimethylthiazole
		C24 H49 N2 O2 P3 S2
		C20 H39 N O11
		C9 H18 N O P3
		C60 H73 N10 O18 P3
		C10 H20 N2 O5
		Myclobutanil
		1-Deoxy-1-(4-morpholinyl)-alpha-D-fructofuranose
		C18 H37 N O5 S2
		Imino(methyl)phenyl-lambda~4~-sulfane 2,4,6-trimethylbenzenesulfonic acid
		153.04
		C43 H58 O3 S
		C14 H22 N10 O5
		C24 H46 N2 O18
		Juvenile hormone III bisepoxide
		Pyrone
		C4 H9 Cl N10
		GY5875000
		LV1850000
		yl-(1->4)-alpha-D-glucopyranosyl-(1->4)-alpha-D-glucopyranosyl-(1->4)-alpha-D-glucopyranosyl-(1->4)-alpha-D-glucopyranose"
		(1S,2R,5S)-2-Isopropyl-5-methylcyclohexyl 3-oxobutanoate
		1-Tetradecylamine
		N2-{[(3R,4R,5R)-4,5-dihydroxy-3-{[(4-methylphenyl)carbamoyl]amino}-1-cyclohexen-1-yl]carbonyl}-L-?-glutamine
		C18 H39 N4 O7 P
		C19 H34 N2 O5 S
		C20 H30 N4 O9
		117.983
		C24 H47 N5 O8
		412.66
		C5 H8 N2 O
		C26 H40 N4 O13
		N1-cyclohexyl-N1-phenyl-2-(2-methyl-3-nitroanilino)acetamide
		C55 H73 N2 O12 P3 S5
		Toxopyrimidine
		Sildenafil
		C17 H43 N7 O7
		C26 H43 N5 O11
		C25 H48 N2 O18
		C19 H37 N O11
		1-Methyl-N-(9-methyl-9-azabicyclo[3.3.1]non-3-yl)-1H-indazole-3-carboxamide
		C19 H35 N O11
		C16 H35 N7 O3
		C28 H57 O12 P3
		C10 H24 N2 O10
		3-Oxotetradecanoic acid
		C14 H30 N2 O12
		C20 H49 N7 O8
		C21 H40 N2 O17
		yl-(1->4)-alpha-D-glucopyranosyl-(1->4)-alpha-D-glucopyranosyl-(1->4)-D-glucopyranose"
		MA4000000
Old CS1/Old Ctrl Old CS4/Old Ctrl Young CS4/Young Ctrl	88	C6 H9 N6 O3 P
		317.746
		438.656
		C10 H11 N5 O3
		C10 H23 N O
		C11 H25 N5 O4
		C14 H18 N10 O S
		C12 H14 Cl2 O12
		C2 H3 N7 O P2 S
		C15 H19 N9 S2
		C15 H22 N6 O3
		C2 H7 P3 S3
		345.72
		C3 H8 Cl N O7
		C12 H29 Cl N8 O4
		562.564
		C5 H4 Cl N O3 S2
		C9 H13 N7 O
		C16 H23 N2 O9 P3 S
		C11 H16 N2 O2 S
		C19 H39 N4 O P3
		Methylenediurea
		218.206
		C29 H47 N2 O15 P S4
		C10 H19 N3 O10 S2
		C19 H29 N5 O
		C24 H27 N9 O5
		C26 H32 O6 P2
		C20 H21 N6 O6 P
		C16 H34 O4
		C14 H32 N9 P
		478.659
		C14 H29 N O2
		C3 H3 Cl O5 P2
		C20 H26 N4 O7
		C5 H10 Cl2 N8 S
		C3 H5 N7 O2 S
		C8 H23 N5 O7
		C14 H16 N4 O15 S
		C18 H33 N O3
		C23 H26 N7 O8 P
		380.689
		Trolox
		C13 H31 N2 O7 P3 S
		472.624
		N-Acetylleucylleucylleucyltyrosinamide
		C62 H59 N O6
		435.66
		C30 H43 N6 O15 P S
		85.0887
		C3 H7 N3 O3 S2
		C13 H27 N3 O10 P2
		C38 H67 N2 O10 P3
		(1S)-1,5-Anhydro-1-benzyl-D-galactitol
		C29 H54 N2 O5 P2
		leucoline
		C7 H10 N6 O
		270.17
		C9 H18 Cl N3 O12
		C7 H20 N2 P2 S
		C20 H12 N6 O14 P2 S
		C34 H13 P S
		C20 H24 O12 S
		396.752
		C14 H17 N8 O7 P3 S
		355.749
		C8 H11 N9 O4 S
		(E,E)-2,4-Dodecadienal
		C12 H18 Cl2 N4 O S
		C13 H13 Cl4 N8 P
		2E-Crotamiton
		C20 H36 O8
		Indoleacrylic acid
		C7 H2 Cl N O3
		C15 H23 Cl N2 O9 S
		C19 H26 O9
		C17 H24 N4 O5
		C12 H16 N4 O S
		135.05
		273.842
		C16 H29 N O4
		C85 H130 N7 O17 P3 S4
		C10 H19 P3
		C17 H34 N8 O12 P2 S
		DL-Tryptophan
		150.087
		C6 H2 O3 S3
		C30 H45 N7 O10
Old Ctrl/Young Ctrl Young CS1/Young Ctrl	21	C3 H4 N2 O7 P2 S3
		148.016
		Embelin
		C26 H57 N2 O4 P3
		8,8a-Deoxyoleandolide
		NP-020439
		Methyl Jasmonate
		Sorbitan, monododecanoate
		C49 H94 N2 O11 P2
		pentetrazol
		C17 H24 N8 O5 S
		C4 H Br Cl4 O S2
		3-Methyl-5-pentyl-2-furanpropanoic acid
		C18 H28 N4
		Benzenol
		Albendazole
		DMSP
		Phenylacetylglycine dimethylamide
		N-methylethanolamine phosphate
		Vanillyl alcohol
		(3aR,4R,5R,6aS)-5-Hydroxy-4-[(1E,3S)-3-hydroxy-1-octen-1-yl]hexahydro-2H-cyclopenta[b]furan-2-one
Old Ctrl/Young Ctrl Young CS4/Young Ctrl	35	1,7-Diphenyl-3-heptanone
		11-Nitro-1-undecene
		4-Fluoro-?-pyrrolidinobutiophenone
		81.0061
		capuride
		Pivagabine
		C32 H67 N7 O16
		C4 H8 N7 O2 P
		C8 H14 N8
		prohydrojasmon
		3-[(1S)-2-Cyclohexen-1-yl]-L-alanine
		C20 H41 P3
		Hexylbenzene
		N~5~-(1,3,5-trimethyl-1H-pyrazol-4-yl)-1H-1,2,4-triazole-3,5-diamine
		Pirimicarb
		Pregabalin
		C48 H89 N4 O14 P
		Genipin
		C34 H74 N8 O9 P2
		C8 H21 O2 P3
		C44 H81 N4 O12 P
		C6 H16 N4 O4
		C12 H33 N7 O7
		Aceclidine
		246I1D7TDL
		C7 H5 N O12
		C22 H43 N O3 P2
		C10 H24 Cl N O P2 S
		C32 H69 N5 O8 P2
		4-(2-Aminopropoxy)-3,5-dimethylphenol
		(2E,4Z)-2,4-Decadienal
		C44 H78 N3 O12 P
		C46 H95 O10 P3 S
		C38 H73 N10 O9 P
		C4 H7 N7 O2 S
Old CS1/Old Ctrl Old Ctrl/Young Ctrl	72	Piracetam
		269.234
		4-(4-hydroxy-2,6,6-trimethyl-3-{[(2R,3R,4S,5S,6R)-3,4,5-trihydroxy-6-(hydroxymethyl)oxan-2-yl]oxy}cyclohex-1-en-1-yl)butan-2-one
		C11 H23 N5 O5
		(2S)-2-Ammonio-4-{6-[(3-methyl-2-buten-1-yl)amino]-3H-purin-3-yl}butanoate
		C9 H26 N5 O2 P3
		C15 H31 O2 P3
		8-[(3,3-Dimethyl-2-oxiranyl)methyl]-7-methoxy-2H-chromen-2-one
		prosolanapyrone II
		(+/-)-Equol
		4129939
		C10 H25 N4 P
		C3 H Br Cl2 O6 S
		Zinnolide
		C4 H6 N6 O
		C31 H42 N6 P2
		C14 H24 N6 O5
		C2 H5 Cl N2 O P2
		3-Hydroxy-5-phenylpentanoic acid
		C25 H43 N O9
		trans-geranic acid
		120.959
		C33 H65 O11 P
		81.0066
		Ethylbenzene
		epi-Tulipinolide
		C2 H5 Br O3 S5
		N2-{[(3R,4S)-3-{[5-(4-methoxyphenyl)-1,2-oxazol-3-yl]methyl}-4-piperidinyl]acetyl}-N2-methylglycinamide
		C4 H3 Cl4 N2 O P
		3-Methylsulfolene
		DEHYDROCOSTUS LACTONE
		253.239
		N-{4-[(2R,3R)-3-(Hydroxymethyl)-4-methyl-5-oxo-2-morpholinyl]phenyl}-3-phenylpropanamide
		4-Methyloctahydro-2H-quinolizin-2-one
		O-ureido-D-serine
		C16 H18 N6 O
		C7-HSL
		4-Methoxycinnamaldehyde
		C14 H28 N6 O2
		(2R,3R,4S,5S,6R)-2-{[(2E)-4-ethenyl-2,5-dimethylhexa-2,5-dien-1-yl]oxy}-6-(hydroxymethyl)oxane-3,4,5-triol
		Lapachol
		2371
		Trioxsalen
		148.933
		C15 H27 N O6
		C26 H40 N2 O4 P2
		2-(1-Hydroxy-3-phenylpropyl)-5-methoxy-1,3-benzenediol
		C26 H40 N2 O6 S
		Isophorone
		130.923
		920863
		6,7-Dimethoxy-3-(2-methyl-3-buten-2-yl)-2H-chromen-2-one
		4-{3-[3-(2,5-Cycloheptadien-1-ylidene)-1-propen-1-yl]-2-oxiranyl}butanal
		3-Acetyl-6-hydroxy-4a,5-dimethyl-4a,5,6,7,8,8a-hexahydro-2(1H)-naphthalenone
		(4E,6E)-4,6-Tetradecadiene-8,10,12-triyn-1-yl acetate
		155.906
		C20 H31 N O S
		C13 H16 N6 O2
		C15 H12 N7 P
		5-Heptyl-2-oxotetrahydro-3-furancarboxylic acid
		N-[(5-Hydroxy-2-pyridinyl)methyl]-9-pentofuranosyl-9H-purin-6-amine
		Arnicolide A
		C13 H16 N6 O
		2-(3-Phenylpropyl)phenol
		C34 H67 N O9 P2
		C9 H17 N5 O5
		hydrobenzoin
		C4 H6 N6
		N3-(2-methoxyphenyl)-5-(2-phenyleth-1-ynyl)nicotinamide
		1-O-Arsonopentofuranose
		4-Hydroxy-5-methoxy-4-[2-methyl-3-(3-methyl-2-buten-1-yl)-2-oxiranyl]-1-oxaspiro[2.5]octan-6-one
		C2 H7 N3 O5 P2
Old CS4/Old Ctrl Old Ctrl/Young Ctrl	22	(2E)-6-(6-Hydroxy-4-methyl-3-oxo-1,4-cyclohexadien-1-yl)-2-methyl-2-heptenal
		ACPC
		Adenosine
		C17 H31 N4 O4 P
		C19 H30 N10 O3
		1-{4-[(3S)-3-(5-Fluoro-1H-benzimidazol-2-yl)-1-pyrrolidinyl]-1-piperidinyl}ethanone
		C18 H36 Cl N O3
		Otonecine
		1,15,15-trimethyl-10-(4-methylpiperazino)-3-azatetracyclo[10.2.1.02,11 04,9]pentadeca-2,4,6,8,10-pentaene
		C14 H27 N7
		1-(3-Hydroxypropanoyl)-1,3,6,8-tetramethyl-1,2,4a,5,6,7,8,8a-octahydro-2-naphthalenecarboxylic acid
		Myristoleic acid
		3-hydroxydodecanoylcarnitine
		Vanillin
		C9 H16 N8
		Andrographolide
		C6 H16 N2 O7
		4,5-Pyrimidinediamine,N5,2-dimethyl-
		(+/-)8-HEPE
		tp
		Perindoprilat
		2453103
Young CS1/Young Ctrl Young CS4/Young Ctrl	54	8-Hydroxyoctanoic acid
		3-(4,7-Dimethoxy-1,3-benzodioxol-5-yl)propanoic acid
		C31 H65 N8 O12 P
		C16 H31 N P2
		C16 H34 O8
		C7 H5 N O3 S2
		C18 H35 N P2
		C9 H12 N2 O8
		C8 H4 N O2 P
		C13 H25 Cl N2 O5 S
		C12 H29 P3
		C16 H22 N6 O
		C12 H31 N7 O8
		156.994
		C14 H32 N2 O5
		N,N-Dihydroxy-L-valine
		C19 H31 N5 O2
		N-Desmethyltramadol
		C14 H30 O7
		2145
		L-alpha-Glycerylphosphorylcholine
		DL-Lysine
		C3 H5 Cl N6 O3
		IN00458
		C12 H14
		135.067
		PEG n6
		C14 H37 N7 O5
		C14 H26 O6
		Succinimide
		2-Amino-9-(2-deoxypentofuranosyl)-3,9-dihydro-6H-purin-6-one
		Catechin
		C27 H60 N O8 P3
		C18 H41 O P3
		162.033
		C21 H39 N O9
		(E,E)-alpha-Farnesene
		4-Methylcarbostyril
		2361
		5,8,12-Trihydroxy-2-oxododecanoic acid
		130.921
		(3S,9aS)-3-benzyl-octahydro-1H-pyrido[1,2-a]pyrazin-1-one
		C8 H4 O3
		C5 H5 N S
		Benzotriazole
		239.145
		C11 H16 N6 O
		C20 H39 N O P2
		glutaral
		C35 H49 N O2 P2
		C14 H30 O5
		Azelaic acid
		C7 H14 N2
		Sulfurol
Old CS1/Old Ctrl Young CS1/Young Ctrl	45	SECONAL
		C17 H34 N2 O8
		Hopantenic acid
		(R)-hydnocarpic acid
		C16 H28 N2 O8 P2
		C11 H20 N6 O6
		C10 H27 N3 O2 P2 S2
		apronalide
		Furfuranol
		C23 H42 O8
		C7 H14 N4 O7
		C22 H44 N2 O11
		2-(2-Methyl-3-pyridinyl)ethanol
		C19 H49 N9 O4
		C9 H21 N O4
		C9 H19 N3 O2 S2
		139.928
		C21 H41 N P2
		C34 H59 N6 O2 P3
		C25 H45 N7 O7
		Mimosine
		C33 H45 N9 O2
		3-epi-3-hydroxymugineic acid
		C11 H23 P3
		C8 H12 N4 O
		Theophylline
		3-Hydroxymonoethylglycinexylidide
		C24 H47 N O P2
		Dodecylamine
		C15 H32 N2 O12
		4-Ketomyxol
		3-Methoxytyramine
		C8 H23 N6 O3 P S2
		C15 H29 Cl N2 O5 S
		C18 H26 N4 O8
		283.785
		C13 H20 N6 O7
		C6 H10 N2
		C10 H21 P3
		360.094
		C16 H31 N O P2
		183.051
		C10 H14 N4 O
		UNII:74D1OHC38H
		Corticosterone
Old CS4/Old Ctrl Young CS1/Young Ctrl	20	Benzoyl-y-tropeine
		C2 H7 N5 O2 P2
		C21 H36 O9
		C21 H39 O2 P S
		C5 H7 N3 S
		C22 H37 N O4 P2
		RI2735000
		C45 H95 N8 O4 P3
		Procaine
		C6 H8 N6 O3
		N-Methyltyramine
		417.615
		Cyclo(leucylprolyl)
		C9 H22 N2 O10
		258.826
		158.962
		248.125
		C6 H10 N6 O3
		419.612
		C10 H8 Cl2 P2 S
Old CS1/Old Ctrl Young CS4/Young Ctrl	27	Geranyl glucoside
		C24 H43 N5 O7
		126.88
		208.844
		C9 H21 O2 P3
		C31 H60 N7 O8 P3
		C12 H29 O4 P3
		C43 H66 N O7 P
		OI1695000
		PEG n13
		NS1800000
		206.847
		C12 H18 N6 O8
		C28 H51 N4 O8 P3
		methyl 2-(1,3,5-trihydroxy-4a-methyl-8-oxo-decahydronaphthalen-2-yl)prop-2-enoate
		325.701
		128.877
		83.9304
		C14 H24 O6
		235.848
		C17 H37 O2 P3
		C7 H11 N7 O
		C15 H26 N O5 P S
		155.913
		C20 H42 O11
		C24 H48 N6 O12
		Progesterone
Old CS4/Old Ctrl Young CS4/Young Ctrl	12	2S-Amino-tridecanoic acid
		1-(4-bromophenyl)-2-phenylethan-1-one
		C34 H77 N4 O11 P3
		C34 H70 O18
		C12 H30 N9 O4 P3
		C19 H26 N8
		C24 H33 N O6
		C36 H64 N2 O14
		2-Isobutyl-3-methoxypyrazine
		C12 H26 O4
		p-coumaroylagmatine
		danegaptide
Old CS1/Old Ctrl Old CS4/Old Ctrl	131	Penbutolol
		C14 H22 N6 O4
		C18 H28 N2 O2 P2 S
		C11 H25 N O7
		97.5063
		C7 H10 Cl2 N4 O3 S
		217.203
		C11 H22 N6 O4 S
		C36 H75 N7 O4 P2
		C17 H25 N2 O9 P3 S
		119.073
		C36 H55 N O3 P2
		C7 H18 N8 O11 P2
		C16 H41 N7 O7
		Guaiacol
		C6 H17 N8 O P
		C70 H91 N3 O14 P2
		C4 H5 Cl2 N2 O P3
		C20 H43 N4 O P3
		167.841
		195.008
		DL-Glutamic acid
		Vinpocetine
		N,N-Dimethyldecylamine N-oxide
		C9 H18 N P3
		2-(2-Ethoxyethoxy)ethanol
		150.088
		3,4-Diaminopyridine
		385.725
		C18 H36 O8
		(8E)-2-Amino-8-octadecene-1,3,4-triol
		Ethoxyquin
		C66 H75 N6 O17 P S3
		pronetalol
		C13 H18 N O7 P3 S
		2,4-Dimethylbenzaldehyde
		501.643
		158.961
		187.863
		C28 H58 O15
		C2 H2 Br2 Cl N2 O P S
		C5 H6 N6 O3
		151.894
		513992
		Tolperisone
		C5 H Br2 Cl3 N2 S
		C24 H57 N7 O7
		295.251
		C H2 Br3 Cl2 N6 P S2
		C18 H14 Cl2 S
		PALGLY
		143.039
		C19 H34 N4 O3 S
		C18 H34 N4 O5
		213.847
		SL3675000
		tcmdc-132026
		Gabapentin
		C7 H8 N4
		(2R,3R,4S,5S,6R)-2-[(3Z)-hex-3-en-1-yloxy]-6-(hydroxymethyl)oxane-3,4,5-triol
		C8 H15 N4 P S
		2-Aminonicotinic acid
		81.0066
		C3 H5 N2 P S
		C33 H59 N3 O6 P2
		C28 H55 N P2
		Mepindolol
		4-Hydroxybenzaldehyde
		C21 H49 Cl N8 O3 P2
		172.069
		C75 H83 N8 O16 P3 S
		C14 H6 N3 O4 P
		198.034
		C2 H Br Cl O4 P3 S
		C20 H31 N3 O4
		C9 H28 Cl2 N10 O6
		C42 H90 N8 O6 P2
		NP-015980
		C6 H20 N5 O2 P
		4359
		563.595
		Oleamide
		C17 H38 N P3
		N1,N1-dicyclohexyl-3-(1-naphthyl)acrylamide
		C26 H40 N6 P2
		C H Br Cl2 N2 O4 P2 S4
		C17 H24 N4 O8
		C H3 N O5
		Safrole
		C35 H79 N7 O12
		C21 H30 O S
		3-BHA
		C7 H14 N6 O3
		C2 H6 N2 O10
		95.9323
		DL-Ornithine
		C45 H85 N O15 P2 S
		211.849
		C46 H64 N5 O3 P
		269.808
		DL-Homocysteine
		C67 H90 N10 O16 P2 S5
		C15 H31 N3 O6
		C13 H20 O4
		L-Tyrosine
		Pumiliotoxin 251D
		Taurine
		C6 H7 Cl2 N O4 S2
		C26 H59 N7 O10
		C8 H Br2 Cl4 O P
		Guaifenesin
		153.891
		rac-Etomidate
		C6 H10 N4 O3
		C7 H12 N2 O2
		C7 H11 N7
		227.224
		C18 H24 Cl N O8 P2 S2
		C19 H39 N O5
		17?-Methyl-androstan-3-hydroxyimine-17?-ol
		N,N-Dimethylacetamide
		209.852
		C4 H10 N6 O8 S2
		2,2,6,6-Tetramethyl-1-piperidinol (TEMPO)
		C8 H12 N6 O4
		233.198
		169.86
		147.004
		Spiroxamine
		C10 H22 N2 O7
		C22 H53 N7 O6
Old Ctrl/Young Ctrl	57	DMH
		C14 H32 N4 O5 P2 S
		alloxydim
		C6 H3 N3 O
		227.973
		Hexose
		C18 H31 N4 P3
		Methyl 4-(2,3-dihydro-1-benzofuran-5-yl)-7-(2-furyl)-2-methyl-5-oxo-1,4,5,6,7,8-hexahydro-3-quinolinecarboxylate
		2-(14,15-Epoxyeicosatrienoyl) glycerol
		C3 H4 Br Cl3 O2
		C18 H22 N O3 P
		C5 H12 O2 S
		C19 H37 N O6
		7,8-Dimethoxy-3-(2-methyl-3-buten-2-yl)-2H-chromen-2-one
		1,2,2,6,6-Pentamethyl-4-piperidyl methacrylate
		C13 H27 N7 O3
		C22 H39 N2 O P
		3,4-Dihydroxy-12,13-epoxytrichothec-9-en-15-yl acetate
		C26 H48 N2 O6
		C2 H6 N2 O2 P2
		Oryzalin metabolite
		Phenol, 2-(3,7-dimethylocta-2,6-dienyl)-
		L-(-)-methionine
		C7 H12
		Adenine
		112.933
		Lindenenone
		Dezaguanine
		C16 H31 N7 O6
		Pindolol
		C18 H20 N4 O2
		(6aR,11aR)-10-(3-Hydroxy-3-methylbutyl)-6a,11a-dihydro-6H-[1]benzofuro[3,2-c]chromene-3,9-diol
		Diethylene glycol
		laurilsulfate
		1,3-Dipropylxanthine
		THTC
		12-oxo Phytodienoic Acid
		C19 H33 N O8
		C2 H6 Cl2 N4 P2
		C19 H35 N O8
		Trepibutone
		C10 H18 N8
		Decylubiquinone
		C7 H6
		1-(4-methylphenyl)-3-(2-pyridylthio)pyrrolidine-2,5-dione
		2-Methylthiazolidine
		330.054
		C12 H24 O6
		C8 H18 N8
		C16 H29 N7
		Matricin
		Acetoxyeugenol acetate
		119.016
		mephenesin
		vinyl sulfide
		DL-Carnitine
		C16 H24 N2 P2 S
Young CS1/Young Ctrl	46	C15 H35 N7 O7
		C14 H26 N8 O2 P2 S
		Z-Leu-OH
		Diisobutylphthalate
		C19 H38 N2 O8
		C11 H25 O P3
		C13 H6 Cl4 O2
		C11 H17 N2 P
		Pyrimidine
		C26 H46 N6 O10
		7-chloro-2-methyl-3-(tetrahydrofuran-2-ylmethyl)-3,4-dihydroquinazolin-4-one
		C9 H3 Cl2 N2 O6 P
		258.827
		N-Methylanthranilamide
		C21 H38 N2 O7 P2
		C22 H45 N4 O P3 S
		C21 H47 N7 O10
		2,3,4,5-Tetrahydroxypentanal
		84.9381
		Ladostigil
		C20 H33 N5 O2
		C28 H53 N O16
		12-Aminododecanoic acid
		C27 H55 N O13
		C7 H8 Cl O4 P
		Tris(2-butoxyethyl) phosphate
		C11 H14 N6 O
		C23 H42 N2 O8 P2
		Eicosapentaenoic acid
		C16 H25 N3 O2
		N-(tert-Butoxycarbonyl)-L-leucine
		5-Methoxytryptamine
		C18 H23 N6 O6 P
		C19 H17 O17 P S5
		C21 H41 N O P2
		C19 H29 N3 O3
		C26 H54 N4 O11
		C16 H28 O3
		C19 H38 N2 O3
		C21 H35 N O8
		(+)-Allopumiliotoxin 267A
		C16 H41 N7 O6
		C3 H4 N6 O3
		C25 H36 O P2
		C16 H33 O4 P S
		Tryptophol
Young CS4/Young Ctrl	22	C12 H30 N5 O P
		PEG n7
		C22 H45 N8 O5 P3
		C43 H73 N O14
		C47 H65 N3 O7
		C15 H29 N5 O4
		C11 H18 O5
		10,16-Dihydroxyhexadecanoic acid
		C7 H10 N6 O2
		C18 H38 O10
		3-[(6-Oxodecanoyl)oxy]-4-(trimethylammonio)butanoate
		C16 H34 N2 O2 S2
		(2E)-2-(methylthiomethyl)-3-phenyl-2-propenal
		4-[2-(2-Thienyl)-4-quinolyl]morpholine
		1-Deoxy-L-mannitol
		PEG n8
		Cyprodenate
		C30 H62 O16
		C17 H39 N7 O8
		NP-020020
		(4S)-4-[(6-Carboxyhexanoyl)oxy]-4-(trimethylammonio)butanoate
		C33 H62 N4 O13
Old CS1/Old Ctrl	131	95.9377
		C2 H8 N2 O5
		C18 H35 O4 P3
		C28 H53 N5 O7
		C6 H12 N8 O2 S
		C8 H16 N2 O5 S
		C38 H54 N6 O4
		Hexadecanamide
		C27 H60 N9 O3 P3
		6-Hydroxycaproic acid
		99.9733
		C15 H24 O6
		181.955
		(4R,5S,9S,10R,12S,13S)-1,5,9-Trimethyl-11,14,15,16-tetraoxatetracyclo[10.3.1.0~4,13~.0~8,13~]hexadecan-10-ol
		C50 H97 N10 O7 P
		2,6-Dideoxy-D-arabino-hexopyranose
		C23 H45 N O P2
		C21 H44 O8
		C6 H13 Cl N8 O2 S
		C15 H20 N4 O2
		2-{[5-(1-ethyl-3-methyl-1H-pyrazol-5-yl)-1,3,4-oxadiazol-2-yl]thio}-1-(4-methylphenyl)ethan-1-one
		C11 H17 N O4 S
		6-(4-methoxyphenyl)pyrimidine-2,4-diamine
		Diethanolamine
		5,5'-Dihydroxy-4,4',8',8'-tetramethyl-4,5-dihydro-2'H,3H-spiro[furan-2,6'-[7]oxabicyclo[3.2.1]oct[3]en]-2'-one
		L-(-)-Threonine
		C18 H31 N O
		C16 H40 N6 O7
		Hostmaniane
		C3 H4 Cl3 N3 O2
		Ethyl acetate
		2-Chloro-4,4'-biphenyldiol
		C9 H18 Cl2 N2 O5 P2 S
		L-Norleucine
		N-Benzylformamide
		C6 H20 Cl N4 O2 P3 S
		3,6,9,12-tetraoxatridecan-1-ol
		C42 H87 N7 O6 P2
		(+)-castanospermine
		Salicylic acid
		C23 H44 N2 O18
		116.983
		Levetiracetam
		C15 H31 N O2
		PPG n5
		C16 H35 N O3
		DL-Homolanthionine sulfone
		C14 H20 N2 O6
		C6 H8 N10 O P2
		C4 H N4 P3 S4
		3-Phenyl-7-chromanol
		C14 H31 N O3
		C7 H16 Cl2 N4 O6 S
		C10 H21 N O6
		1-(4-methylphenyl)-3,5-diphenylpent-2-ene-1,5-dione
		C7 H5 N7
		Phloionolic acid
		Mannopine
		C59 H93 N7 O18 P2 S
		C12 H25 N O3
		274.269
		oxazolidinone
		C H4 O9
		C14 H27 N O6
		C8 H14 N6 O5
		porphobilinogen
		3662332
		C25 H49 N O P2
		C H Cl3 N O2 P3
		2-[4-(3-Hydroxypropyl)-2-methoxyphenoxy]-1,3-propanediol
		C7 H5 N7 O
		C4 H N P2 S
		C5 H2 Cl P3 S
		C18 H38 O7
		C12 H25 N7 O4
		PEG-4
		C8 H17 Cl3 N6 O P2 S
		C9 H14 N2 O2
		C14 H29 O P3 S
		Arsenic acid
		Pelubiprofen
		C7 H15 Cl4 N4 O9 P
		C17 H33 N P2
		C14 H31 N O2
		C14 H30 O2 P2 S
		Dopexamine
		2,4,6-Octatriyn-1-ol
		Palmitic Acid
		C24 H50 O9
		2-Oxobutyric acid
		279.837
		4-Methoxychalcone
		Dodecyl sulfate
		C2 H Cl3 O3 S
		C29 H48 N3 O P
		C24 H51 N O10
		C7 H19 N5 O6
		127.012
		2908
		81.5299
		Niflumic acid
		C8 H7 N10 P
		220.853
		228.114
		C22 H38 N2 O7 P2
		Asarone
		C16 H28 N6 O6
		C7 H13 N4 P S
		C21 H37 N
		C33 H49 N2 O3 P S
		C28 H56 N6 O14
		98.9726
		Psilocin
		C13 H27 N O4 P2
		Cyanohydroxy butene
		C14 H31 N O
		2-Butyl-6-methoxyphenol
		C14 H32 O3 P2
		151.976
		C13 H29 N O2
		C43 H80 N7 O16 P3
		2-(1-Hydroxy-2,4,6-trimethyl-3-oxo-2,3-dihydro-1H-inden-5-yl)ethyl acetate
		95.9382
		365.727
		139.999
		Caffeine
		Arene oxide
		Hydroquinone
		Pterostilbene
		3-(3,4-dihydroxyphenyl)propanoic acid
		C17 H30 N4 O2 S
Old CS4/Old Ctrl	52	Isoniazid
		C6 H14 O4
		C H Br2 Cl4 N6 O2 P S5
		C21 H34 N P S
		C4 H8 N6 O3 S
		90.535
		Stachydrine
		C36 H61 N O12
		DL-Serine
		C63 H119 N4 O12 P
		2-[(3S)-1-(Cyclohexylmethyl)-3-pyrrolidinyl]-5-(1-methyl-1H-imidazol-5-yl)-1,3,4-oxadiazole
		C9 H16 O6
		C37 H76 N4 O17
		4-Oxoproline
		4-Methoxyaniline
		Cytosine
		C24 H41 N7 O6
		Ulodesine
		C30 H49 N O9
		C36 H56 N2 O10
		C4 H5 N O
		C19 H22 N2 O9 S2
		Viloxazine
		C4 H8 N6 O2
		C18 H33 N O2
		C13 H26 N2 O5
		N-Acetyl-L-leucine
		4-(Trimethylammonio)-3-(undecanoyloxy)butanoate
		C16 H14 O
		C3 H4 N3 O P
		C11 H19 N O2
		195.858
		C8 H16 N2 O2 S
		N-Nonanoylglycine
		C13 H22 N2 O2
		C11 H20 O6
		C11 H18 N8 O3 S
		6-(3-Acetyl-2-oxiranyl)-7-methoxy-2H-chromen-2-one
		C H Cl2 N2 O2 P S
		Ripazepam
		113.083
		C16 H27 N7
		C10 H22 N2 O9
		194.113
		C13 H18 N4 O3 S
		267.811
		2JXY218SZI
		C16 H28 N6 O9
		C16 H29 N7 O
		C18 H31 N O2
		Dicyclohexylamine
		(-)-Lupinine
