# Supplementary material for: Bacteria modulate microalgal aging physiology through the induction of extracellular vesicle production to remove harmful metabolites
Source: Nat Microbiol. 2024 Aug 14;9(9):2356–68. doi: 10.1038/s41564-024-01746-2 (PMC11371645; doi:10.1038/s41564-024-01746-2)
Supplement: Supplementary file 14 — Data. [file 41564_2024_1746_MOESM14_ESM.xlsx]

## Sheet: endometabolites
	Old					Old					Old					Young					Young					Young
Standard	Blank1	Blank2	Blank3	Blank4	Blank5	CS1-1	CS1-2	CS1-3	CS1-4	CS1-5	CS4-1	CS4-2	CS4-3	CS4-4	CS4-5	Blank1	Blank2	Blank3	Blank4	Blank5	CS1-1	CS1-2	CS1-3	CS1-4	CS1-5	CS4-1	CS4-2	CS4-3	CS4-4	CS4-5
L-(-)-Methionine	1.88886e+06	1.82321e+06	1.34405e+06	939297	815110	1.19355e+06	765399	1.26471e+06	1.39955e+06	1.29413e+06	404750	441403	432707	433572	383881	393952	589491	504486	573019	483909	4.00228e+06	2.74815e+06	3.41867e+06	1.52002e+06	5.38413e+06	182039	192946	609865	487471	484084
L-Methionine sulfoxide	89055.4	71058.5	63357.5	63917	62232.1	216554	66026.5	71826.4	94428.8	72599.7	41317.6	32789.9	39101.6	91806.6	32633	47515.4	119017	161247	142589	61366.3	777464	406662	320995	182595	680555	127116	72001.1	75417.4	73012.2	85000.7
Adenosine	198003	111989	15595.2	17803.3	11861.1	249878	187824	440527	622348	324685	146064	163692	188586	111369	94548.1	30425.2	55621.6	50698.5	43662.3	37116.6	302061	164948	397643	128523	444548	200251	155882	196390	165893	178444
Betaine	7.38392e+06	6.36066e+06	4.82155e+06	5.27724e+06	5.27933e+06	1.54993e+07	8649681	1.08754e+07	1.54765e+07	1.01317e+07	1.09889e+07	1.04298e+07	1.18535e+07	7.57977e+06	8.58946e+06	3.83782e+06	4.66133e+06	4.60519e+06	6.4812e+06	4.48975e+06	1.83728e+07	1.20753e+07	1.88251e+07	9.60423e+06	2.86244e+07	9.03707e+06	6.56831e+06	8.52685e+06	7.28212e+06	7879329
Choline	4.04278e+06	4.96691e+06	3.34359e+06	2.62083e+06	2.3564e+06	4.85194e+06	3.06845e+06	5.92379e+06	5.53014e+06	6.30675e+06	3.41793e+06	4.27944e+06	7.68228e+06	5.47643e+06	5.63684e+06	1.397e+06	2.48986e+06	2.30999e+06	3.1219e+06	3.50805e+06	6.78857e+06	3.08653e+06	4.24142e+06	2.53801e+06	7.41429e+06	3.47778e+06	2.73513e+06	3.13433e+06	2.40973e+06	3.11415e+06
DMSP	4.7749e+07	4.43174e+07	3.50839e+07	3.40251e+07	3.15834e+07	6.23598e+07	4.11715e+07	4.6938e+07	6.67964e+07	5.15853e+07	4.81655e+07	4.02815e+07	5.77515e+07	3.95473e+07	4.48027e+07	2.77122e+07	4.04468e+07	4.61834e+07	4.84264e+07	3.11421e+07	1.05951e+08	4.96056e+07	8.29688e+07	4.6037e+07	1.43647e+08	5.74239e+07	3.92503e+07	4.85282e+07	4.52665e+07	5.94567e+07
DHPS	3.81e+06	4.40072e+06	3.30845e+06	2.22315e+06	1.46139e+06	2.47936e+06	2.25158e+06	1.5526e+06	2.12788e+06	1.67412e+06	1.70193e+06	1.92496e+06	2.10404e+06	1.7946e+06	1.74722e+06	4.82725e+06	8.44486e+06	9.558e+06	9.78039e+06	6.52534e+06	1.02326e+07	7.0824e+06	5.64279e+06	6.47567e+06	9.67073e+06	5.17592e+06	5.91632e+06	6.49643e+06	6.42387e+06	5.55016e+06
SAH	30991.6	27360.8	15594.9	13308.3	15953.2	32090.8	24365.7	29621.8	40373.3	33751.2	40137.6	51049.9	61873.8	50349.3	46050.6	7656.17	10691.5	10289.2	9840.16	8140.8	165605	95421.7	106553	34572.6	175929	51632.3	35160	44312.2	35107.4	38387
spermidine	273814	2.53144e+06	965600	263032	333889	360768	694563	1.6778e+06	493305	411558	393659	5.62955e+06	982277	335701	336549	110849	54251.7	69274.5	88663.9	65268.8	346798	56129.3	188705	77326.4	498333	125045	44967.3	76685.6	69271.4	126584
Spermine	214020	16321.1	28340.3	71144.2	195631	202573	4204.45	79781.7	90288.8	238091	251156	17857	103310	96004.5	168242	17584.2	9170.89	11237.2	8504.58	8114.39	59115.3	5216.62	50437.5	7863.91	70351.2	37091.5	7159.84	13630.9	8207.81	26668.9
arginine	843741	1.1898e+06	851337	484498	377429	363239	387155	243249	346162	329995	266102	311369	415077	336771	284030	664522	746935	809698	890204	685581	2.67281e+06	1.76528e+06	1.91867e+06	1.28819e+06	3.24723e+06	1.27694e+06	1.26118e+06	1.80507e+06	1.33507e+06	1.40058e+06
Ornithine	88816.7	90271.3	66360.2	54231	36749.7	1321.21	2322.14	880.351	2205.15	967.833	574.649	10818.1	7278.41	14353.1	10095.7	44960.5	44327.7	46317.4	57848.9	38000.5	83195.4	46213.2	22151	43707.1	98016.9	86736.1	83802.8	94247.6	62818	65298.6
Putrescine	12448.7	15497.5	11375	7585.6	7406.24	5200.57	6667.68	10270	8578.69	11443.9	2790.84	6853.61	5310.44	4601.2	3413.58	4761.99	5029.27	3050.88	6825.02	5097.64	13314.6	5518.7	10513	8488.83	26618.6	2476.5	4661.67	4406.05	4760.58	3545.52
Serine	24782.1	14311.1	17928.3	16748.7	13208.2	28622.3	28027.2	20101.7	21830.7	21630.1	11407.9	15039	19767.2	10799.7	13349	32168.9	44976.5	50342.2	56846.2	34682.9	133374	74682.8	68763.7	61781	146881	47984.7	54078.2	52229	48671.5	64889.1
isoleucine	2.70036e+08	2.33772e+07	2.18795e+08	2.04487e+08	2.03806e+08	46754497	3.37721e+08	4.09791e+07	4.05751e+07	4.58311e+07	1.77876e+08	1.81216e+08	2.82947e+08	1.85929e+08	2.23588e+08	1.40381e+08	2.38336e+08	2.52071e+08	2.57741e+08	1.75245e+08	1.32221e+08	7.15728e+07	1.23467e+08	7.57777e+07	204051788	2.65455e+08	1.88948e+08	2.16261e+08	1.82784e+08	2.1976e+08
Valine	4.35335e+06	3.72247e+06	3.22503e+06	2.53562e+06	1.83909e+06	4.1934e+06	3.21213e+06	3.11022e+06	3.97474e+06	3.50026e+06	3.04642e+06	2.92731e+06	4.02311e+06	2.99376e+06	3.7493e+06	1.15611e+06	1.84828e+06	2.37297e+06	2.46145e+06	1.39271e+06	2.04887e+07	1.3377e+07	1.51604e+07	1.18691e+07	2.34966e+07	1.1284e+07	9.88669e+06	1.0343e+07	7.45308e+06	1.18688e+07
Tyrosine	1.21142e+07	3.04065e+07	9.31695e+06	8.12125e+06	6.84701e+06	6.08129e+07	4.18514e+07	5.53648e+07	5.65617e+07	5.77185e+07	5.48175e+06	2.24568e+07	3.14186e+07	2.06927e+07	2.46806e+07	1.54415e+07	2.79671e+07	3.00574e+07	2.89292e+07	2.02512e+07	1.28018e+08	6.76414e+07	1.13526e+08	6.80255e+07	1.84874e+08	3.1255e+07	2.08517e+07	2.45268e+07	2.15783e+07	2.5368e+07
Glutamate	4.35335e+06	3.72247e+06	3.22503e+06	2.53562e+06	1.83909e+06	4.1934e+06	3.21213e+06	3.11022e+06	3.97474e+06	3.50026e+06	3.04642e+06	2.92731e+06	4.02311e+06	2.99376e+06	3.7493e+06	1.15611e+06	1.84828e+06	2.37297e+06	2.46145e+06	1.39271e+06	2.04887e+07	1.3377e+07	1.51604e+07	1.18691e+07	2.34966e+07	1.1284e+07	9.88669e+06	1.0343e+07	7.45308e+06	1.18688e+07
Phenylalanine	4.25629e+06	4.90671e+06	2.9356e+06	3.66131e+06	3.60962e+06	4.8012e+06	6.89835e+06	4.11481e+06	3.61394e+06	4.43812e+06	5169278	3.70644e+06	6.19687e+06	4.13397e+06	4.84308e+06	893696	2.04451e+06	2.17778e+06	2.26814e+06	1.44534e+06	6.93429e+06	3.2291e+06	6.16884e+06	3.38451e+06	1.00624e+07	5025652	3.55682e+06	4.06209e+06	3.50644e+06	3856202
Eicosapentaenoic acid	3501.98	6424.41	4108.36	4088.46	6894.7	12848.8	12044.7	18013	9496.46	18136.3	5227.11	6793.56	17577.4	10882.5	12461.2	770.976	1649.71	2387	3349.58	1535.75	25157.9	9799.89	19112.5	7844.54	23352.4	8834.92	6398.45	10170.9	7427.35	11955.1
butyrylcarnitine	2.28307e+06	1.94224e+06	1.63148e+06	1.26653e+06	1.64625e+06	369345	609814	344408	313425	393613	27999.4	327217	509164	349932	393853	30223.2	47274.8	46311.5	62915.6	41973.8	79798.6	50768.7	98768.4	50544.1	88762.7	49299.7	43015.6	55064.5	42445.6	56238.6
adenine	36425.1	74076.8	36179.5	38185.6	28066.2	55879.3	167038	66691.8	101198	47723.2	31358.1	75792	53094.2	32743.4	32917	11197.5	11922.8	12220.9	12225.4	8785.91	89920.6	45691.8	59883.6	17278	151059	20290.9	10654.6	32453.3	27143.5	39873.6
carnitine	451239	459732	366745	381444	308484	757766	424475	593457	669940	585643	534685	465714	655134	434982	475439	259142	483588	526474	662629	367636	1.01254e+06	539129	796235	517288	1.47074e+06	618614	472636	524316	469909	594222
Acetyl carnitine	2.7336e+06	2.91029e+06	2.11503e+06	1.93841e+06	1.5528e+06	2.60526e+06	1.26737e+06	2.08532e+06	2.66588e+06	2.24678e+06	3.0269e+06	2.58663e+06	3.28359e+06	2.36778e+06	2.4671e+06	1.82615e+06	3.04034e+06	3.25873e+06	2.58006e+06	1.83214e+06	3.50043e+06	1.91019e+06	2.72331e+06	1.6611e+06	4.13848e+06	1.28976e+06	1.29383e+06	1.94003e+06	1862104	2.03855e+06
trans-3-Indoleacrylic acid	693338	779241	609305	504480	470818	2.00988e+06	531060	2.20185e+06	1.86566e+06	2.2887e+06	1.06214e+06	783402	1.29662e+06	912948	1.04834e+06	538739	1.28199e+06	1.38236e+06	1.38096e+06	843630	4.73494e+06	3.00325e+06	5.43285e+06	3.31512e+06	7.3435e+06	1.33016e+06	1.12973e+06	1.26985e+06	1.13422e+06	1.17384e+06
guanine	133197	125517	91661.9	86857.2	60022.9	86187.9	39070.2	85472.3	89554	88789.9	109150	75958.7	111063	72793	74797.8	34450.2	51544.9	48497.2	51007.4	57120.5	269628	150760	254767	154241	420063	163956	128842	147077	123756	124226
nicotinamide	529978	657468	573723	217284	169167	215603	470558	378468	403697	396671	101363	330814	402779	252452	279196	318075	186561	149858	435226	167368	278821	189322	265011	137866	700277	37942.9	50155.3	289030	148422	255260
deoxyadenosine	49420.3	33633.8	31106.1	31305.4	24626.6	31371.6	10641.9	37339.5	54063.2	50032.9	27807.4	7714.98	13579.3	10629.8	17311.5	1420.55	630.825	2157.51	2012.11	831.989	2656.94	2517.24	7857.86	2001.13	5789.18	0	0	1693.33	2133.46	1453.82
Glutathione (reduce)	14318.8	33145.9	24459	4185.43	1717.22	3287.04	4716.95	2587.57	2016.65	2487.64	0	1636.56	2039.5	2857.39	2064.29	4662.29	4364.84	4850.7	10319.7	7986.45	649868	743173	491897	317788	590212	40848.2	58407.9	115076	67423.6	29267.8
5'-S-Methyl-5'-thioadenosine	517488	25540.5	473503	361078	365997	258358	82035.7	336521	250383	382957	192136	196267	411355	266892	332651	169719	184124	222032	367564	267286	715802	473321	673406	610505	1.58196e+06	296599	398435	554159	432630	482152
N(6)-Methyladenosine	149606	156084	109046	102512	87809.8	66472.6	83972	59002.7	112463	69172	66591.9	69347.6	128011	58907.9	63271.6	64386.8	79783	72046.9	78663.6	64291.2	190597	61569.8	159179	55785.9	254031	50627	22593.6	87870.1	91134.8	47366.4
Cytosine	82186.1	75592.4	54320.8	42164.9	34931.5	85592.2	77046	79157.6	108075	86581.3	72865.9	61962.3	73721.2	59237.7	64334.3	16831.8	16943	17658.7	16128.9	15729.5	194849	103238	152341	38713.2	236414	42733.6	32016.8	82659.5	17331.7	67298.9
methyladenine	18086.6	18480	13120.4	7923.69	11392.5	16056.9	10322.6	25648.5	16207.9	13831.4	15771.8	19095.4	11260.2	8140.94	8801.24	6375.02	4984.83	6225.95	4133.28	2528.3	12165.4	1880.51	8026.32	5989.41	15084.5	11250.6	1506	3507.76	959.333	4893.33
taurine	32895.3	4894.73	3387.3	9467.03	8039.36	16200.2	1351.91	6153.19	18208.3	14023.8	14447.6	11364.6	14095.9	7283.65	11788.9	4101.04	5670.08	5846.79	1738.51	1686.54	27260.6	9799	18912.9	4201.28	35227	15086.8	7390.67	7093.81	4798.29	5837.15
