# Supplementary material for: Bacteria modulate microalgal aging physiology through the induction of extracellular vesicle production to remove harmful metabolites
Source: Nat Microbiol. 2024 Aug 14;9(9):2356–68. doi: 10.1038/s41564-024-01746-2 (PMC11371645; doi:10.1038/s41564-024-01746-2)
Supplement: Supplementary file 15 — Data. [file 41564_2024_1746_MOESM15_ESM.xlsx]

## Sheet: exo
	Young					Young					Young					Old					Old					Old					Medium					Filtrate					Filtrate
Standard	Blank1	Blank2	Blank3	Blank4	Blank5	CS1-1	CS1-2	CS1-3	CS1-4	CS1-5	CS4-1	CS4-2	CS4-3	CS4-4	CS4-5	Blank1	Blank2	Blank3	Blank4	Blank5	CS1-1	CS1-2	CS1-3	CS1-4	CS1-5	CS4-1	CS4-2	CS4-3	CS4-4	CS4-5	Medium-1	Medium-2	Medium-3	Medium-4	Medium-5	CS1 filtrate-1	CS1 filtrate-2	CS1 filtrate-3	CS1 filtrate-4	CS1 filtrate-5	CS4 filtrate-1	CS4 filtrate-2	CS4 filtrate-3	CS4 filtrate-4	CS4 filtrate-5
L-(-)-Methionine	18973.5	71114.1	33948.9	9411.7	5457.77	43505.4	22456.3	32400.4	7982.76	91273.5	53787.5	34450.3	37162.8	25829.1	26827.6	141872	328558	338823	429677	19687.9	245400	498048	44828.1	271553	234724	496600	737822	1.13976e+06	199358	335546	43948.2	54361.6	48893	82960.2	46330.5	69393.3	71050.7	57664.4	87151.7	92816.6	11959	24685	74270.3	40510.4	12820.5
L-Methionine sulfoxide	7037.3	15347.1	12413.3	9989.33	5862	28713	12571.5	21415.8	7313.79	58680.6	24169.3	10987.9	13940.6	12347.1	13452	15852	35449.1	33667.6	34565.5	6725.12	85042.3	92306.7	18557.2	61271.1	63014.6	55414.5	70617.9	50119	23667.3	35228.2	16871.2	19052.9	15653.9	15936.5	11437.5	15133.7	26397.1	14532.4	15252.6	23058.5	9424.08	11229.6	12573.6	11973.8	13621.8
Adenosine	111110	71779.2	86458.4	273059	182118	3.16289e+06	394852	770088	202312	204057	1.84709e+06	308507	934024	476480	596757	627865	694457	789900	682801	779832	891705	17.6364	439881	406445	293710	251043	182504	197279	179270	126998	233642	20637	12846.6	19864.8	10583.3	7.79584e+06	5.00546e+06	361680	3.54688e+06	1.14365e+06	94666.8	109768	62514.6	12905.9	5866.69
Betaine	840612	2.53822e+06	1.91191e+06	1.14279e+06	594864	1.28162e+06	621472	965969	486739	2.43585e+06	1.28937e+06	598477	718486	574082	766356	3.26373e+06	3.99577e+06	3.50473e+06	4.09706e+06	3.36769e+06	4.21629e+06	4.55604e+06	5.02813e+06	1.91165e+06	1.4788e+06	1.70971e+06	2.20925e+06	2.4079e+06	1.78029e+06	1.29168e+06	0	0	0	0	0	0	0	0	0	0	0	0	0	0	0
Choline	50191.1	141413	85748.4	34164.5	26135	794942	225204	390848	220403	435711	328071	161081	66101.8	71518.9	70485.4	71007.7	61233.9	50183.2	52377.1	115407	863516	987110	250785	10291.4	355797	162474	250947	203091	139681	112156	13076.8	6983.42	8157.96	9482.04	4493.69	6913.02	7977.6	7776.33	5946.13	5946.13	39719.8	39719.8	15863	144420	11697.1
DMSP	120085	222450	108965	71137.1	56725.8	427592	258767	287023	137154	1.18897e+06	1.77966e+06	206999	293438	163570	88164.8	293480	366165	0	453136	556401	211761	397050	23358.1	588821	244440	97028	667052	337085	219938	221429	2082.29	3613.96	1329.89	9452.4	208.578	582.067	0	19031.2	0	482.178	311.622	959.156	0	0	0
DHPS	20699.6	17175.3	12946.9	16223.9	10499.8	12169.7	8497.16	9529.36	4357.59	54468.8	146374	12362	13440.9	0.9375	28317.7	1546.47	9239.93	6221.61	17564.1	45809.3	1406	2847.73	0	0	2185.42	585.216	13908.7	7303.69	0	0	0	0	0	0	0	0	0	0	0	0	0	0	0	0	0
Homocysteine	1537.72	38189.7	2630.6	2821.21	5765.36	38715.7	8230.26	9305.65	6661.3	54575.4	10926.9	3717.85	15920.2	6245.87	5927.57	3840.19	3952.97	2491.69	4437.31	2703.79	9889.06	8187.32	6911.53	10853.5	5975.96	4534.64	7865.97	14296.4	6231.91	5888.04	3860.35	3794.54	3384.93	3704.99	3216.98	9444.6	7571.6	4521.46	8248.03	9911.44	6541.71	2778.89	2650.29	2951.53	2764.82
SAM	0	0	0	0	0	513917	218219	282791	93242.9	292010	0	0	0	0	0	0	0	0	0	0	124076	204615	41784.8	149298	122846	0	0	0	0	0	1345.16	0	0	0	0	76677.4	68549	87830.7	86261	86261	0	0	0	0	0
SAH	10634.4	19368	11726.8	12916	5450.1	31878.6	16539	17243.4	7506.62	29030.1	20532.7	12040.1	10959.3	10933.8	12808.6	10178.6	21511.8	3206.47	8926.86	7961.96	25383.2	54871.4	12488.3	19558.3	11160.2	30321.4	13185.5	12610.4	5992.12	7134.58	16114.5	12515.2	8374.16	4955.65	6514.62	14144.6	13204.3	7171.36	3451.7	3986.53	13491.8	12660.1	11898.8	12663.1	4555.52
spermidine	3989.88	0	0	0	0	16728.8	0	480.364	365.826	0	6764.42	0	0	0	0	0	0	0	0	0	0	0	0	0	0	0	0	0	0	0	0	0	0	0	0	0	0	0	0	0	0	0	0	0	0
Spermine	0	809	1462.89	0	0	6856.76	3601.78	6698.64	3354.28	15980.5	3805.27	1645.06	1367.12	1480.79	2513.03	0	0	0	0	0	0	0	0	0	0	0	0	0	0	0	0	0	0	0	0	0	0	0	0	0	0	0	0	0	0
arginine	11086.7	8947.74	27622.5	25250.3	16104.7	156684	35104.9	64833.1	31382.7	224875	147368	37975.9	48628.1	21475.2	40938.9	12856.9	10792.9	9047.06	8732	22959	20530.3	57510.5	15689.7	26837.3	15513.2	16982.8	20491.3	35125.2	15516.2	15848.7	18713.6	19254.4	13806.8	22075.9	104772	15267.4	12868.6	12385.1	12581.6	12602.7	9935.54	11002.1	12213.9	13060.8	10639.2
Ornithine	0	0	72612.5	0	1850.52	0	0	0	0	31515.9	14329.8	2596.67	1523.33	1315.98	6694.79	0	0	0	866.846	7292.38	0	0	0	0	0	0	0	0	0	0	0	0	2060.91	2639.02	0	0	0	3897	0	0	0	0	0	0	0
isoleucine	1.04533e+06	5.01107e+06	1.5562e+06	485299	304015	109510	23672.1	51777.3	18903.7	117433	1.13892e+06	46632.5	241119	65450.6	26149.2	439806	1.08043e+06	1.47137e+06	1.75344e+06	1.77237e+06	64228.8	93518.8	15499.6	58590	85560.3	884355	4.71786e+06	5.98941e+06	501346	448830	1.49845e+06	2.12123e+06	1.81061e+07	5.84639e+06	1.93642e+06	20641.7	20421.3	24500.4	19984.1	25833.7	359285	586305	1.47985e+06	632894	3933.84
Tyrosine	198175	671038	363541	86337.6	58999.1	456188	11181.4	15069.5	10031.7	28720.5	448739	2319.51	117506	4357.12	24942.2	39641.8	53746	51860.4	649364	71046.6	247402	487219	70171.9	289832	312162	379580	1.12261e+06	1.53255e+06	164388	190002	427353	558676	492124	1.15065e+06	484869	683739	590119	742970	727846	619243	108564	180000	628780	254620	193802
Glutamate	13392.9	21115.4	45602.3	14318.6	7700.55	34483.4	17075.4	25954	16827.9	147009	30338.3	12537.2	8067.19	7926.42	11481.2	244597	283103	353441	545414	606476	28395.9	23948.8	5880.78	19351.5	26074.5	23861	3682.41	2279.16	4100.8	2247.29	8741.8	7470.49	10493	39766.1	9150.84	0	2335	1489.07	647.733	0	2417.73	3250.98	0	0	0
Phenylalanine	72610.5	150758	357539	75430	45037.1	118155	56338.1	113548	34837.2	274409	521442	222445	216922	167135	235165	24119	36944.4	40789	49993.5	47580.6	69062.4	54573	25625.2	26547.5	20801.8	275183	69138	163899	3629.49	15650.8	38239.3	57427.2	48724.6	71828.5	47624.6	0	0	16090.3	8011.76	6184.07	63970	35724	273141	174595	62731.6
Eicosapentaenoic acid	781.651	562.873	976.754	171.509	54.0562	4018.35	1302.81	2318.27	1164.2	0	11907.9	1068.76	289.024	360.479	5554.91	262.918	263.625	176.7	0	1063.51	1029.96	1250.05	753.541	1161.54	278.833	324.514	749.146	395.344	223.353	236.2	0	0	0	0	0	0	0	0	0	0	0	0	0	0	0
butyrylcarnitine	0	630.762	820.649	1312.39	2530.81	6308.59	5187.73	15130.4	796	4621.64	10945.3	1980.86	2362.33	2454.6	2670.85	13419.5	8429.57	7664.39	11387.8	47540.6	7493.11	18250.7	1081.16	9197.81	6672.42	11166.8	20679.9	13526.4	10484.3	11228.7	0	0	0	0	0	0	0	0	0	0	0	0	0	0	0
adenine	33441.7	41265.1	26442.2	24020	15348.8	4137988	734434	460711	446733	2.55249e+06	161801	82360.7	104307	86285.5	277125	95229.7	82828.1	72997.6	75280.8	49224.5	142162	134541	116373	106660	106071	149493	65411.5	59855.6	29292.5	33104.3	39169.2	8410.8	7743.2	40628.8	15851.2	760982	6164.51	3243.8	1980.67	15851.2	58431.4	17226.1	33198.2	38266	20014.4
carnitine	15474	9884.78	28267.5	28636.3	19222.3	49433.6	22000.9	28583.5	14132.8	74601.7	98369.9	26932.1	24935.1	20311	37625.5	84933	95424	76711.2	81961.7	95427.2	81723.1	68277.1	66303.9	60489.2	69772.8	115133	51450.7	20328.2	20621.2	33265.4	4847.56	5933.18	5340.6	3394.67	4025.16	4162.22	3837.16	3991.69	3464.93	4025.16	6842.16	3289.09	245593	5432.69	2754.89
Acetyl carnitine	3578.75	3692.48	4096.91	4628.65	2417.43	8696.12	5384.65	4009.77	2877.65	14094.9	15312.7	3867.2	5248.74	3877.48	5416.06	0	2777.41	3731.79	4314.09	9965.64	8446.61	24516.4	4430	12787.2	7592.69	16434.9	15012.4	11907	4708.33	6388.98	5247.24	3257.91	1923.36	7750.96	2836.09	5224.73	4513.87	3068.93	4019.84	2836.09	7087.24	4182.38	5336.11	3453.38	3356.51
trans-3-Indoleacrylic acid	191456	183468	179244	61393	37170.5	1.092e+06	361967	369945	141495	619285	421021	295068	162742	203191	277864	19335.1	15272.8	17097.7	19448.4	34307.4	90134.7	233585	31012.9	165048	129811	161499	603397	647423	285934	126166	7585.16	11543.7	9519.89	21436.4	9947.04	8510.91	6032.36	10163.9	8045.44	9947.04	38423.9	45894.7	324058	210556	123686
guanine	4952.83	1258.95	3265.81	29204.7	18045	44734.8	21746.7	33259.1	20953.1	49596.3	17221.5	12361.2	35316.8	16636.7	17168	100299	93946.9	75495.2	80083.5	200743	0	0	2567.22	0	0	26666.5	8837.46	0	0	0	1031.09	0	0	0	0	42083.7	43632.8	31020	29330.6	0	0	0	2572	0	0
nicotinamide	18901.9	49612.1	46737.1	45192.9	33626.4	277922	81658.6	105197	46529.4	204560	32124.8	14737.4	24316	13415.3	17176.4	129930	136200	295651	187300	124024	84917.5	202331	41158.5	59712	46340.4	98887.7	40063.8	46682.6	22716.6	55566.8	27256.7	0	0	16587	0	297221	232039	244388	231170	0	0	0	25745.5	0	0
deoxyadenosine	9836.84	11287.2	4950.89	74747.1	45290.2	444114	105230	103831	77252.7	59958.2	106805	21171.1	191615	72605.8	85774.2	458935	402958	302641	323378	548396	44131.5	49411.3	29973.5	6642.42	11212.7	21525.3	17438.2	9488.31	3918.63	4663.8	80556.1	10149.2	7415.27	9865.67	7590.2	2.92957e+06	1.5173e+06	577908	347434	7590.2	31986.6	12391.8	3555.02	4103.89	4924.2
5'-S-Methyl-5'-thioadenosine	25312.9	28013.8	35456.6	27745.9	19313.1	196138	97596.2	162384	75781.2	174703	141933	65255.9	66762.4	66119.4	113561	26786.8	32056	33566.2	41725.7	19236	85228.1	94753.5	20804.6	56004.5	46734.8	81329.4	60756.8	53017	33265.6	36657.2	1460.22	382.556	0	0	0	66837.5	12231.4	15954	14789.8	18136.5	31799.8	22453.2	28542.7	25877.7	27828.7
N(6)-Methyladenosine	1311.35	0	0	0	0	228750	73423.4	101168	48511.6	52517.9	34026.2	23703.2	19601.3	16112.4	34994.8	4030.24	3092.86	3280.01	3432.2	1136.2	51953.2	76768.9	15684.7	46988.6	39412.7	37808.8	23720.5	22709.6	14249.1	9490.78	0	0	0	0	0	27678.5	13575.2	19894.6	15639.1	11897.2	1158.49	0	0	0	0
Cytosine	9364.96	9382.49	7545.05	65691.3	43002.6	57816.2	25084.4	49013.7	19885.9	84483.4	25563.9	16383.3	34421.4	15245.8	26915	54044.2	50371.4	45382.9	40521.1	52562.7	61883.9	72683.1	21570.9	38803.6	53357.4	47451.2	35307.9	16071.3	10083.9	14950.9	0	0	0	0	0	17086.1	14953.6	13548.5	14051.8	7862.82	4417.71	0	4946.2	4355.27	3404.62
methyladenine	47529.5	59462.4	64951.7	61203	36587	1.76284e+06	859516	1.52914e+06	799977	1.60118e+06	399702	294244	315964	254878	504830	404535	390289	305825	317395	224906	5.2809e+06	6.79485e+06	2.26611e+06	1870865	1.50511e+06	1.95137e+06	616667	481781	302294	257451	78993.9	15297.4	13315.8	16577.2	12042.1	2.70922e+06	2.20112e+06	2.49146e+06	2.36643e+06	2.29145e+06	857556	1.12904e+06	1.16086e+06	1.19481e+06	528284
taurine	1748.13	2618.46	6156.16	2839.74	1620.76	8770.39	3641.26	7432.95	3247.78	10874	6440.54	2819.82	3737.97	3285.81	4494.72	4080.26	3559.78	2824.59	2947.11	2518.11	6940.57	9170.82	4237.61	6488.94	5070.28	5305.96	5226.34	6557.59	4012.48	4301.7	4219.1	4448.22	3589.35	4123.2	3742.17	4430.82	3858.71	3567.52	3489.64	3699.32	2281.17	3269.47	3138.49	3375.95	2869.16
L-(-)-Methionine Methyl-13C	24033.2	72256	19901.6	7037.35	4956.46	34714.2	18847.4	25306.5	6420.3	64394.8	24698.7	21635.8	21248.9	15497.1	22691.9	173614	426860	483298	535061	2897.35	354166	836902	73554	378857	391312	654099	815561	164645	103306	245493	53053.6	71025.3	60252.4	119038	56729.4	93627.7	88490.2	75680.8	102933	129890	12879.4	28206	93039.3	53383	19248.2
