# Supplementary material for: Bacteria modulate microalgal aging physiology through the induction of extracellular vesicle production to remove harmful metabolites
Source: Nat Microbiol. 2024 Aug 14;9(9):2356–68. doi: 10.1038/s41564-024-01746-2 (PMC11371645; doi:10.1038/s41564-024-01746-2)
Supplement: Supplementary file 16 — Data. [file 41564_2024_1746_MOESM16_ESM.xlsx]

## Sheet: ED_Fig8a_IC50
Met to Young cells(day8)						Met-O to Young cells(day8)						Me-Met to Young cells(day8)
conc.(uM)	log10 transform	cell counts-1	cell counts-2	cell counts-3		conc.(uM)	log10 transform	cell counts-1	cell counts-2	cell counts-3		conc.(uM)	log10 transform	cell counts-1	cell counts-2	cell counts-3
6.25	0.79588	99	111	91		6.25	0.79588	50	13	0		6.25	0.79588	55	64	47
12.5	1.09691	103	100	95		12.5	1.09691	1	2	3		12.5	1.09691	24	11	24
25	1.39794	86	93	58		25	1.39794	2	1	2		25	1.39794	10	10	6
50	1.69897	17	39	19		50	1.69897	0	1	2		50	1.69897	7	6	3
100	2	15	11	7		100	2	0	0	0		100	2	4	4	1
200	2.30103	0	0	0		200	2.30103	0	0	0		200	2.30103	3	1	3
400	2.60206	1	1	3		400	2.60206	0	0	0		400	2.60206	4	2	1
Met to old cells(day8)						Met-O to old cells(day8)						Me-Met to old cells(day8)
conc.(uM)	log10 transform	cell counts-1	cell counts-2	cell counts-3		conc.(uM)	log10 transform	cell counts-1	cell counts-2	cell counts-3		conc.(uM)	log10 transform	cell counts-1	cell counts-2	cell counts-3
6.25	0.79588	115	112	137		6.25	0.79588	17	6	15		6.25	0.79588	42	48	17
12.5	1.09691	64	67	158		12.5	1.09691	6	9	8		12.5	1.09691	7	23	11
25	1.39794	9	6	3		25	1.39794	4	4	2		25	1.39794	8	17	12
50	1.69897	5	10	13		50	1.69897	3	3	4		50	1.69897	8	6	12
100	2	5	2	2		100	2	4	3	3		100	2	0	1	0
200	2.30103	1	2	2		200	2.30103	2	2	1		200	2.30103	3	4	1
400	2.60206	0	0	0		400	2.60206	0	0	0		400	2.60206	3	1	1
Hcyto Young cells(day7)						Cys to Young cells(day8)						GSH to Young cells(day6)
conc.(uM)	log10 transform	cell counts-1	cell counts-2	cell counts-3		conc.(uM)	log10 transform	cell counts-1	cell counts-2	cell counts-3		conc.(uM)	log10 transform	cell counts-1	cell counts-2	cell counts-3
6.25	0.79588	37	45	39		6.25	0.79588	59	54	49		6.25	0.79588	76	79	50
12.5	1.09691	45	43	42		12.5	1.09691	45	60	47		12.5	1.09691	86	69	72
25	1.39794	29	33	49		25	1.39794	58	52	48		25	1.39794	74	78	84
50	1.69897	28	32	48		50	1.69897	56	48	35		50	1.69897	70	66	79
100	2	18	18	24		100	2	45	48	29		100	2	70	72	77
200	2.30103	6	1	2		200	2.30103	13	10	8		200	2.30103	72	70	78
400	2.60206	0	0	0		400	2.60206	6	6	3		400	2.60206	33	26	39
Hcy to old cells(day7)						Cys to old cells(day8)						GSH to old cells(day6)
conc.(uM)	log10 transform	cell counts-1	cell counts-2	cell counts-3		conc.(uM)	log10 transform	cell counts-1	cell counts-2	cell counts-3		conc.(uM)	log10 transform	cell counts-1	cell counts-2	cell counts-3
6.25	0.79588	36	41	39		6.25	0.79588	38	12	45		6.25	0.79588	63	78	64
12.5	1.09691	43	59	49		12.5	1.09691	35	38	19		12.5	1.09691	56	70	57
25	1.39794	43	44	53		25	1.39794					25	1.39794	62	64	67
50	1.69897	14	24	14		50	1.69897	49	51	18		50	1.69897	64	69	69
100	2	14	12	9		100	2	38	40	33		100	2	72	73	68
200	2.30103	2	3	1		200	2.30103	21	20	11		200	2.30103	74	69	59
400	2.60206	0	0	0		400	2.60206	18	13	11		400	2.60206	30	39	37
1. Smallest mean and largest mean in each data set were defined as 0% and 100%
2. all cell counts were normalized as percentages of largest mean to give %growth
3. Nonlinear fitting was performed in graphpad to produce IC50 with equation Y=100/(1+10^((LogIC50-X)*HillSlope))

## Sheet: ED_Fig8b_EC50
Met to Young cells(day4)						Met to Young cells(day4)						Me-Met to Young cells(day4)
conc.(uM)	log10 transform	EV producing cell ratio-1	EV producing cell ratio-2	EV producing cell ratio-3		conc.(uM)	log10 transform	EV producing cell ratio-1	EV producing cell ratio-2	EV producing cell ratio-3		conc.(uM)	log10 transform	EV producing cell ratio-1	EV producing cell ratio-2	EV producing cell ratio-3
6.25	0.79588	0	1.1236	0		6.25	0.79588	1.38889	4.87805	10.5263		6.25	0.79588	2.94118	12.1212	0
12.5	1.09691	1.72414	2.24719	1.75439		12.5	1.09691	4	0	0		12.5	1.09691	4.16667	11.7647	4.34783
25	1.39794	1.35135	4.83871	6.81818		25	1.39794	0	4.34783	4		25	1.39794	51.8518	36.3636	56
50	1.69897	15.7895	21.4286	28.5714		50	1.69897	9.52381	3.44828	0		50	1.69897	33.3333	40.625	40.7407
100	2	48	43.4783	31.25		100	2	0	0	0		100	2	57.5758	47.3684	41.6667
200	2.30103	56.25	75	28.5714		200	2.30103	20	0	7.69231		200	2.30103	52.6316	38.8889	41.1765
400	2.60206	80	26.087	61.9048		400	2.60206	50	0	0		400	2.60206	44.4444	44.8276	33.3333
Met to old cells(day4)						Met to old cells(day4)						Me-Met to old cells(day4)
conc.(uM)	log10 transform	EV producing cell %-1	EV producing cell %-2	EV producing cell %-3		conc.(uM)	log10 transform	EV producing cell %-1	EV producing cell %-2	EV producing cell %-3		conc.(uM)	log10 transform	EV producing cell %-1	EV producing cell %-2	EV producing cell %-3
6.25	0.79588	35	21.875	15.9091		6.25	0.79588	43.4783	35.7143	39.1304		6.25	0.79588	68.421	58.8235	20
12.5	1.09691	32.5	43.75	31.8182		12.5	1.09691	57.1429	28.5714	46.875		12.5	1.09691	90	61.1111	76.9231
25	1.39794	80	45.6522	18.4615		25	1.39794	37.037	36.8421	20		25	1.39794	92.3077	94.7368	83.3333
50	1.69897	57.1429	83.3333	80		50	1.69897	61.1111	38.0952	50		50	1.69897	85.7143	86.6667	91.3043
100	2	90.4762	88.8889	92.5926		100	2	68.1818	54.5455	60		100	2	63.6364	86.6667	100
200	2.30103	84	71.4286	125		200	2.30103	53.8462	56.25	31.0345		200	2.30103	100	100	100
400	2.60206	88.2353	86.9565	90.9091		400	2.60206	75	73.6842	35.7143		400	2.60206	95.6522	100	100
Hcy to Young cells(day4)						Cys to Young cells(day4)						GSH to Young cells(day4)
conc.(uM)	log10 transform	EV producing cell ratio-1	EV producing cell ratio-2	EV producing cell ratio-3		conc.(uM)	log10 transform	EV producing cell ratio-1	EV producing cell ratio-2	EV producing cell ratio-3		conc.(uM)	log10 transform	EV producing cell ratio-1	EV producing cell ratio-2	EV producing cell ratio-3
6.25	0.79588	9.375	6.25	4.54545		6.25	0.79588	0	0	0		6.25	0.79588	0	2.63158	11.1111
12.5	1.09691	6.97674	8.82353	2.85714		12.5	1.09691	0	1.81818	0		12.5	1.09691	3.37079	7.24638	0
25	1.39794	3.7037	6.89655	5.55556		25	1.39794	2.43902	0	3.0303		25	1.39794	3.1746	0	3.44828
50	1.69897	4.34783	0	4.08163		50	1.69897	0	0	0		50	1.69897	0	3.07692	4.93827
100	2	5.55556	7.14286	8.69565		100	2	0	0	0		100	2	0	0	3.65854
200	2.30103	0	0	0		200	2.30103	0	0	0		200	2.30103	16.2162	4.16667	5.76923
400	2.60206	50	100	100		400	2.60206	0	0	0		400	2.60206	4.54545	9.52381	10
Hcy to old cells(day4)						Cys to old cells(day4)						GSH to old cells(day4)
conc.(uM)	log10 transform	EV producing cell %-1	EV producing cell %-2	EV producing cell %-3		conc.(uM)	log10 transform	EV producing cell %-1	EV producing cell %-2	EV producing cell %-3		conc.(uM)	log10 transform	EV producing cell %-1	EV producing cell %-2	EV producing cell %-3
6.25	0.79588	32.1429	28.5714	22.8571		6.25	0.79588	36.3636	58.3333	35		6.25	0.79588	6.89655	2.5641	1.51515
12.5	1.09691	25	34.2857	17.1429		12.5	1.09691	44.4444	45	61.1111		12.5	1.09691	5.08475	5.88235	5.26316
25	1.39794	27.2727	18.4211	29.5454		25	1.39794	37.931	47.0588	50		25	1.39794	4.41176	2.98508	4.28571
50	1.69897	44.4444	30	54.5455		50	1.69897	29.0323	29.1667	36.3636		50	1.69897	7.04225	9.72222	8.57143
100	2	69.2308	81.8182	72.7273		100	2	65	52.9412	44.4444		100	2	2.66667	1.38889	4.28571
200	2.30103	100	90.9091	92.3077		200	2.30103	43.75	60	61.5385		200	2.30103	9.45946	8.10811	12.069
400	2.60206	100	100	100		400	2.60206	42.3077	33.3333	53.8462		400	2.60206	41.1765	36.3636	15
1. Smallest mean and largest mean in each data set were defined as 0% and 100%
2. all EV producing cell ratio were normalized as percentages of largest mean to give % EV response
3. Nonlinear fitting was performed in graphpad to produce EC50 with equation Y=100/(1+10^((LogEC50-X)*HillSlope))
