# Supplementary material for: Bacteria modulate microalgal aging physiology through the induction of extracellular vesicle production to remove harmful metabolites
Source: Nat Microbiol. 2024 Aug 14;9(9):2356–68. doi: 10.1038/s41564-024-01746-2 (PMC11371645; doi:10.1038/s41564-024-01746-2)
Supplement: Supplementary file 17 — Data. [file 41564_2024_1746_MOESM17_ESM.xlsx]

## Sheet: ED_fig9
Young cells inoculation														Old cells inoculation
day0-10	CS1	CS1	CS1	CS1	CS4	CS4	CS4	CS4	Control	Control	Control	Control		day0-9	CS1	CS1	CS1	CS4	CS4	CS4	Control	Control	Control
Growth rate (day-1)	1	2	3	4	1	2	3	4	1	2	3	4		Growth rate (day-1)	1	2	3	1	2	3	1	2	3
Spermidine	0.033647	0.053408	0.035667	0.055207	0.095825	0.10692	0.105416	0.164516	0.125276	0.115577	0.092577	0.130495		Betaine	0.074772	0.084036	0.059889	0.087903	0.106168	0.078916	0.08915	0.099313	0.10181
dH2O	0.062253	0.054654	0.076913	0.075911	0.125276	0.102664	0.108261	0.140282	0.106784	0.104145	0.08873	0.098083		Folate	0.047865	0.05365	0.068123	0.030366	0.071317	0.067879	0.098043	0.09342	0.10181
														dH2O	0.025756	-0.00794	0.040323	0.029152	0.07976	0.070414	0.086973	0.148698	0.08728
day8	CS1	CS1	CS1	CS1	CS4	CS4	CS4	CS4	Control	Control	Control	Control
EV producing cell %	1	2	3	4	1	2	3	4	1	2	3	4		day3	CS1	CS1	CS1	CS4	CS4	CS4	Control	Control	Control
Spermidine	4.34783	14.2857	4.7619	8.57143	1.36986	2.94118	1.53846	5.26316	0	3.33333	1.6129	1.75439		EV producing cell %	1	2	3	1	2	3	1	2	3
dH2O	9.52381	5.12821	4.54545	3.92157	4.61538	1.47059	3.22581	7.01754	5.97015	2.73973	0	4.16667		Betaine	12	14.5455	18.1818	20.9677	17.3913	19.1489	16.6667	19.6078	22.7273
														Folate	23.0769	26.6667	20.4546	16.2791	31.4286	36.6667	20.4546	33.3333	17.0732
														dH2O	35.7143	42.4242	34.6154	22.2222	13.1579	15.3846	22.7273	13.5135	26.5625
Young cells inoculation
day0-10	CS1	CS1	CS1	CS1	CS4	CS4	CS4	CS4	Control	Control	Control	Control
Growth rate (day-1)	1	2	3	4	1	2	3	4	1	2	3	4
Putrescine	0.064663	-0.03185	0.023361	0.059784	0.129928	0.096508	0.116017	0.13173	0.144238	0.134117	0.131219	0.152243
dH2O	0.062253	0.054654	0.076913	0.075911	0.125276	0.102664	0.108261	0.140282	0.106784	0.104145	0.08873	0.098083
day8	CS1	CS1	CS1	CS1	CS4	CS4	CS4	CS4	Control	Control	Control	Control
EV producing cell %	1	2	3	4	1	2	3	4	1	2	3	4
Putrescine	15.2174	6.25	25	8.57143	1.69491	6.34921	6.84931	5.26316	5.26316	1.51515	1.92308	5.55556
dH2O	9.52381	5.12821	4.54545	3.92157	4.61538	1.47059	3.22581	7.01754	5.97015	2.73973	0	4.16667
Young cells inoculation
day0-10	CS1	CS1	CS1	CS1	CS4	CS4	CS4	CS4	Control	Control	Control	Control
Growth rate (day-1)	1	2	3	4	1	2	3	4	1	2	3	4
Arginine	0.057095	0.086643	0.033992	0.056498	0.175499	0.129045	0.179386	0.151806	0.152972	0.145804	0.16374	0.143142
dH2O	0.062253	0.054654	0.076913	0.075911	0.125276	0.102664	0.108261	0.140282	0.106784	0.104145	0.08873	0.098083
day8	CS1	CS1	CS1	CS1	CS4	CS4	CS4	CS4	Control	Control	Control	Control
EV producing cell %	1	2	3	4	1	2	3	4	1	2	3	4
Arginine	16.6667	33.3333	33.3333	36.3636	8.77193	39.726	15.873	15.625	17.6471	24.5902	15.873	40.9091
dH2O	9.52381	5.12821	4.54545	3.92157	4.61538	1.47059	3.22581	7.01754	5.97015	2.73973	0	4.16667

## Sheet: μ calculation
	Young cells inoculation
	Strain	CS1	CS1	CS1	CS1	CS4	CS4	CS4	CS4	Control	Control	Control	Control
	Replicates	1	2	3	4	1	2	3	4	1	2	3	4
Spermidine	Day0	15	17	14	19	28	23	23	11	16	17	21	16
Spermidine	Day10	21	29	20	33	73	67	66	57	56	54	53	59
Spermidine	Growth rate (day-1)	0.0336472	0.0534082	0.0356675	0.0552069	0.0958255	0.10692	0.105416	0.164516	0.125276	0.115577	0.0925769	0.130495
dH2O	Day0	22	22	19	22	18	24	21	15	22	24	28	24
dH2O	Day10	41	38	41	47	63	67	62	61	64	68	68	64
dH2O	Growth rate (day-1)	0.062253	0.0546544	0.0769133	0.0759105	0.125276	0.102664	0.108261	0.140282	0.106784	0.104145	0.0887303	0.0980829
Putrescine	Day0	22	22	19	22	18	24	21	15	13	17	14	12
Putrescine	Day10	42	16	24	40	66	63	67	56	55	65	52	55
Putrescine	Growth rate (day-1)	0.0646627	-0.0318454	0.0233615	0.0597837	0.129928	0.0965081	0.116017	0.13173	0.144238	0.134117	0.131219	0.152243
Arginine	Day0	19	9	16	14	14	26	15	19	15	19	17	14
Arginine	Day10	21	6	16	19	54	66	63	64	54	63	54	42
Arginine	Growth rate (day-1)	0.0125104	-0.0506831	0	0.0381727	0.168741	0.116445	0.179386	0.151806	0.160117	0.149837	0.144471	0.137327
	Old cells inoculation
	Strain	CS1	CS1	CS1	CS4	CS4	CS4	Control	Control	Control
	Replicates	1	2	3	1	2	3	1	2	3
Betaine	Day0	25	23	21	34	25	29	26	27	28
Betaine	Day9	49	49	36	75	65	59	58	66	70
Betaine	Growth rate	0.0747716	0.0840362	0.0598885	0.0879031	0.106168	0.0789157	0.0891496	0.0993131	0.10181
	Replicates	1	2	3	1	2	3	1	2	3
Folate	Day0	26	29	26	35	20	19	24	22	28
Folate	Day9	40	47	48	46	38	35	58	51	70
Folate	Growth rate	0.0478648	0.0536502	0.0681227	0.0303659	0.0713171	0.0678788	0.0980432	0.0934204	0.10181
Control	Replicates	1	2	3	1	2	3	1	2	3
dH2O	Day0	23	29	16	30	20	26	16	16	31
dH2O	Day9	29	27	23	39	41	49	35	61	68
dH2O	Growth rate	0.0257557	-0.00793988	0.0403228	0.0291516	0.07976	0.0704138	0.0869733	0.148698	0.0872801

## Sheet: Young cells inoculation
Live cells	cs1	cs1	cs1	cs1			cs4	cs4	cs4	cs4			Control	Control	Control	Control
day0	1	2	3	4	avg	std	1	2	3	4	avg	std	1	2	3	4	avg	std
Spermidine	15	17	14	19	16.25	2.21736	28	23	23	11	21.25	7.22842	16	17	21	16	17.5	2.38048
Arg	19	9	16	14	14.5	4.20317	14	26	15	19	18.5	5.44671	15	19	17	14	16.25	2.21736
Putrescine	24	10	20	17	17.75	5.90903	16	20	26	16	19.5	4.72582	13	17	14	12	14	2.16025
dH2O	22	22	19	22	21.25	1.5	18	24	21	15	19.5	3.87298	22	24	28	24	24.5	2.51661
EV prod Cells
Spermidine	1	0	0	1	0.5	0.57735	2	2	1	0	1.25	0.957427	0	1	0	0	0.25	0.5
Arg	1	0	2	1	1	0.816497	2	0	0	1	0.75	0.957427	0	0	1	1	0.5	0.57735
Putrescine	2	0	0	0	0.5	1	0	0	2	1	0.75	0.957427	1	0	0	1	0.5	0.57735
dH2O	0	0	1	0	0.25	0.5	0	1	1	0	0.5	0.57735	0	0	0	0	0	0
EV prod Cells ratio
Spermidine	0.0666667	0	0	0.0526316	0.0307692	0.260378	0.0714286	0.0869565	0.0434783	0	0.0588235	0.132453	0	0.0588235	0	0	0.0142857	0.210042
Arg	0.0526316	0	0.125	0.0714286	0.0689655	0.194257	0.142857	0	0	0.0526316	0.0405405	0.175781	0	0	0.0588235	0.0714286	0.0307692	0.260378
Putrescine	0.0833333	0	0	0	0.028169	0.169232	0	0	0.0769231	0.0625	0.0384615	0.202595	0.0769231	0	0	0.0833333	0.0357143	0.267261
dH2O	0	0	0.0526316	0	0.0117647	0.333333	0	0.0416667	0.047619	0	0.025641	0.149071	0	0	0	0	0	0
Live cells	cs1	cs1	cs1	cs1			cs4	cs4	cs4	cs4			Control	Control	Control	Control
day1	1	2	3	4	avg	std	1	2	3	4	avg	std	1	2	3	4	avg	std
Spermidine	17	19	16	24	19	3.55903	42	34	29	18	30.75	10.0457	19	22	30	20	22.75	4.99166
Arg	24	16	20	22	20.5	3.41565	20	36	21	26	25.75	7.32006	23	30	28	24	26.25	3.30404
Putrescine	40	10	23	24	24.25	12.2848	26	30	43	20	29.75	9.74252	19	26	22	17	21	3.91578
dH2O	33	33	30	32	32	1.41421	33	42	34	24	33.25	7.36546	34	38	45	36	38.25	4.78714
EV prod Cells
Spermidine	0	3	1	2	1.5	1.29099	2	5	4	1	3	1.82574	3	2	1	1	1.75	0.957427
Arg	1	0	3	2	1.5	1.29099	4	2	3	2	2.75	0.957427	1	2	1	1	1.25	0.5
Putrescine	5	1	4	3	3.25	1.70783	1	1	4	3	2.25	1.5	1	1	2	1	1.25	0.5
dH2O	0	0	0	1	0.25	0.5	0	0	3	1	1	1.41421	1	2	1	3	1.75	0.957427
EV prod Cells ratio
Spermidine	0	0.157895	0.0625	0.0833333	0.0789474	0.362738	0.047619	0.147059	0.137931	0.0555556	0.097561	0.181743	0.157895	0.0909091	0.0333333	0.05	0.0769231	0.191805
Arg	0.0416667	0	0.15	0.0909091	0.0731707	0.377964	0.2	0.0555556	0.142857	0.0769231	0.106796	0.130795	0.0434783	0.0666667	0.0357143	0.0416667	0.047619	0.15133
Putrescine	0.125	0.1	0.173913	0.125	0.134021	0.139019	0.0384615	0.0333333	0.0930233	0.15	0.0756303	0.153964	0.0526316	0.0384615	0.0909091	0.0588235	0.0595238	0.127688
dH2O	0	0	0	0.03125	0.0078125	0.353553	0	0	0.0882353	0.0416667	0.0300752	0.192006	0.0294118	0.0526316	0.0222222	0.0833333	0.0457516	0.2
Live cells	cs1	cs1	cs1	cs1			cs4	cs4	cs4	cs4			Control	Control	Control	Control
day2	1	2	3	4	avg	std	1	2	3	4	avg	std	1	2	3	4	avg	std
Spermidine	23	26	20	33	25.5	5.56776	65	49	43	25	45.5	16.5227	26	29	45	28	32	8.75595
Arg	28	18	26	25	24.25	4.34933	27	69	35	37	42	18.5113	32	38	40	30	35	4.76095
Putrescine	45	16	28	34	30.75	12.0934	29	45	58	38	42.5	12.2338	31	45	31	30	34.25	7.18215
dH2O	42	36	40	41	39.75	2.62996	39	62	53	41	48.75	10.7819	43	54	70	52	54.75	11.2361
EV prod Cells
Spermidine	1	3	1	2	1.75	0.957427	3	3	2	2	2.5	0.57735	2	3	2	0	1.75	1.25831
Arg	1	1	5	2	2.25	1.89297	3	0	3	2	2	1.41421	1	2	1	2	1.5	0.57735
Putrescine	1	1	5	2	2.25	1.89297	1	1	4	2	2	1.41421	2	1	3	1	1.75	0.957427
dH2O	2	1	1	1	1.25	0.5	1	2	2	2	1.75	0.5	1	1	0	3	1.25	1.25831
EV prod Cells ratio
Spermidine	0.0434783	0.115385	0.05	0.0606061	0.0686275	0.171959	0.0461538	0.0612245	0.0465116	0.08	0.0549451	0.0349428	0.0769231	0.103448	0.0444444	0	0.0546875	0.143709
Arg	0.0357143	0.0555556	0.192308	0.08	0.0927835	0.435232	0.111111	0	0.0857143	0.0540541	0.047619	0.0763975	0.03125	0.0526316	0.025	0.0666667	0.0428571	0.121268
Putrescine	0.0222222	0.0625	0.178571	0.0588235	0.0731707	0.156529	0.0344828	0.0222222	0.0689655	0.0526316	0.0470588	0.115599	0.0645161	0.0222222	0.0967742	0.0333333	0.0510949	0.133306
dH2O	0.047619	0.0277778	0.025	0.0243902	0.0314465	0.190117	0.025641	0.0322581	0.0377358	0.0487805	0.0358974	0.0463739	0.0232558	0.0185185	0	0.0576923	0.0228311	0.111988
Live cells	cs1	cs1	cs1	cs1			cs4	cs4	cs4	cs4			Control	Control	Control	Control
day3	1	2	3	4	avg	std	1	2	3	4	avg	std	1	2	3	4	avg	std
Spermidine	24	25	20	35	26	6.37704	70	67	64	37	59.5	15.1987	40	38	60	45	45.75	9.94569
Arg	30	18	20	24	23	5.2915	31	77	40	48	49	19.9165	42	47	53	40	45.5	5.8023
Putrescine	47	16	31	35	32.25	12.79	45	63	70	57	58.75	10.5948	42	66	49	31	47	14.6742
dH2O	41	38	41	47	41.75	3.77492	50	70	63	55	59.5	8.81287	65	68	72	65	67.5	3.31662
EV prod Cells
Spermidine	1	3	0	2	1.5	1.29099	3	3	1	2	2.25	0.957427	1	4	2	0	1.75	1.70783
Arg	1	4	4	2	2.75	1.5	3	2	4	3	3	0.816497	1	5	3	2	2.75	1.70783
Putrescine	3	0	5	3	2.75	2.06155	1	1	3	1	1.5	1	2	0	3	3	2	1.41421
dH2O	1	1	2	1	1.25	0.5	2	2	3	3	2.5	0.57735	2	3	1	3	2.25	0.957427
EV prod Cells ratio
Spermidine	0.0416667	0.12	0	0.0571429	0.0576923	0.202444	0.0428571	0.0447761	0.015625	0.0540541	0.0378151	0.0629941	0.025	0.105263	0.0333333	0	0.0382514	0.171715
Arg	0.0333333	0.222222	0.2	0.0833333	0.119565	0.283473	0.0967742	0.025974	0.1	0.0625	0.0612245	0.040996	0.0238095	0.106383	0.0566038	0.05	0.0604396	0.294336
Putrescine	0.0638298	0	0.16129	0.0857143	0.0852713	0.161185	0.0222222	0.015873	0.0428571	0.0175439	0.0255319	0.0943858	0.047619	0	0.0612245	0.0967742	0.0425532	0.0963739
dH2O	0.0243902	0.0263158	0.0487805	0.0212766	0.0299401	0.132453	0.04	0.0285714	0.047619	0.0545455	0.0420168	0.0655122	0.0307692	0.0441176	0.0138889	0.0461538	0.0333333	0.288675
Live cells	cs1	cs1	cs1	cs1			cs4	cs4	cs4	cs4			Control	Control	Control	Control
day4	1	2	3	4	avg	std	1	2	3	4	avg	std	1	2	3	4	avg	std
Spermidine	23	27	18	33	25.25	6.34429	74	39	67	52	58	15.6418	49	56	67	55	56.75	7.5
Arg	32	18	24	25	24.75	5.7373	31	72	49	57	52.25	17.0758	38	51	57	41	46.75	8.80814
Putrescine	42	14	26	35	29.25	12.0934	44	59	66	58	56.75	9.21502	51	61	51	37	50	9.86577
dH2O	41	35	37	48	40.25	5.7373	60	62	61	51	58.5	5.06623	66	63	67	61	64.25	2.75379
EV prod Cells
Spermidine	1	4	1	3	2.25	1.5	3	1	0	1	1.25	1.25831	2	3	0	1	1.5	1.29099
Arg	3	3	5	4	3.75	0.957427	2	1	1	3	1.75	0.957427	2	3	1	2	2	0.816497
Putrescine	2	1	7	3	3.25	2.62996	1	0	2	2	1.25	0.957427	1	0	2	3	1.5	1.29099
dH2O	1	1	3	2	1.75	0.957427	2	1	1	2	1.5	0.57735	2	2	0	3	1.75	1.25831
EV prod Cells ratio
Spermidine	0.0434783	0.148148	0.0555556	0.0909091	0.0891089	0.236433	0.0405405	0.025641	0	0.0192308	0.0215517	0.0804449	0.0408163	0.0535714	0	0.0181818	0.0264317	0.172133
Arg	0.09375	0.166667	0.208333	0.16	0.151515	0.166878	0.0645161	0.0138889	0.0204082	0.0526316	0.0334928	0.0560692	0.0526316	0.0588235	0.0175439	0.0487805	0.0427807	0.092698
Putrescine	0.047619	0.0714286	0.269231	0.0857143	0.111111	0.217471	0.0227273	0	0.030303	0.0344828	0.0220264	0.103898	0.0196078	0	0.0392157	0.0810811	0.03	0.130856
dH2O	0.0243902	0.0285714	0.0810811	0.0416667	0.0434783	0.166878	0.0333333	0.016129	0.0163934	0.0392157	0.025641	0.113961	0.030303	0.031746	0	0.0491803	0.0272374	0.456937
Live cells	cs1	cs1	cs1	cs1			cs4	cs4	cs4	cs4			Control	Control	Control	Control
day5	1	2	3	4	avg	std	1	2	3	4	avg	std	1	2	3	4	avg	std
Spermidine	21	28	20	34	25.75	6.55108	72	66	69	57	66	6.48074	55	61	64	56	59	4.24264
Arg	32	17	26	23	24.5	6.245	43	74	55	65	59.25	13.326	49	52	59	42	50.5	7.04746
Putrescine	43	16	32	34	31.25	11.2361	57	59	68	56	60	5.47723	53	64	53	40	52.5	9.81495
dH2O	39	34	41	52	41.5	7.59386	61	65	63	60	62.25	2.21736	64	68	70	69	67.75	2.62996
EV prod Cells
Spermidine	3	3	0	3	2.25	1.5	3	1	1	2	1.75	0.957427	1	3	0	1	1.25	1.25831
Arg	4	2	5	4	3.75	1.25831	4	1	2	3	2.5	1.29099	1	2	0	1	1	0.816497
Putrescine	1	0	4	2	1.75	1.70783	1	2	4	1	2	1.41421	1	0	3	3	1.75	1.5
dH2O	1	1	3	3	2	1.1547	1	0	2	0	0.75	0.957427	4	2	2	4	3	1.1547
EV prod Cells ratio
Spermidine	0.142857	0.107143	0	0.0882353	0.0873786	0.22897	0.0416667	0.0151515	0.0144928	0.0350877	0.0265152	0.147734	0.0181818	0.0491803	0	0.0178571	0.0211864	0.296586
Arg	0.125	0.117647	0.192308	0.173913	0.153061	0.20149	0.0930233	0.0135135	0.0363636	0.0461538	0.0421941	0.0968776	0.0204082	0.0384615	0	0.0238095	0.019802	0.115857
Putrescine	0.0232558	0	0.125	0.0588235	0.056	0.151994	0.0175439	0.0338983	0.0588235	0.0178571	0.0333333	0.258199	0.0188679	0	0.0566038	0.075	0.0333333	0.152828
dH2O	0.025641	0.0294118	0.0731707	0.0576923	0.0481928	0.152057	0.0163934	0	0.031746	0	0.0120482	0.431788	0.0625	0.0294118	0.0285714	0.057971	0.0442804	0.439057
Live cells	cs1	cs1	cs1	cs1			cs4	cs4	cs4	cs4			Control	Control	Control	Control
day6	1	2	3	4	avg	std	1	2	3	4	avg	std	1	2	3	4	avg	std
Spermidine	22	27	18	33	25	6.48074	73	68	70	57	67	6.97615	66	63	61	61	62.75	2.36291
Arg	31	18	24	27	25	5.47723	49	73	63	64	62.25	9.91211	53	60	60	43	54	8.04156
Putrescine	46	16	30	37	32.25	12.659	59	65	71	62	64.25	5.12348	55	68	52	51	56.5	7.85281
dH2O	45	41	43	48	44.25	2.98608	63	71	61	57	63	5.88784	64	67	66	72	67.25	3.40343
EV prod Cells
Spermidine	1	3	0	1	1.25	1.25831	2	3	1	2	2	0.816497	0	5	1	1	1.75	2.21736
Arg	3	3	5	5	4	1.1547	3	1	3	3	2.5	1	1	6	1	3	2.75	2.36291
Putrescine	3	1	5	4	3.25	1.70783	1	2	5	2	2.5	1.73205	2	1	1	3	1.75	0.957427
dH2O	0	0	1	2	0.75	0.957427	2	2	2	2	2	0	3	2	1	2	2	0.816497
EV prod Cells ratio
Spermidine	0.0454545	0.111111	0	0.030303	0.05	0.194161	0.0273973	0.0441176	0.0142857	0.0350877	0.0298507	0.117041	0	0.0793651	0.0163934	0.0163934	0.0278884	0.938401
Arg	0.0967742	0.166667	0.208333	0.185185	0.16	0.210819	0.0612245	0.0136986	0.047619	0.046875	0.0401606	0.100887	0.0188679	0.1	0.0166667	0.0697674	0.0509259	0.293837
Putrescine	0.0652174	0.0625	0.166667	0.108108	0.100775	0.13491	0.0169492	0.0307692	0.0704225	0.0322581	0.0389105	0.338062	0.0363636	0.0147059	0.0192308	0.0588235	0.0309735	0.121922
dH2O	0	0	0.0232558	0.0416667	0.0169492	0.32063	0.031746	0.028169	0.0327869	0.0350877	0.031746	0	0.046875	0.0298507	0.0151515	0.0277778	0.0297398	0.239904
Live cells	cs1	cs1	cs1	cs1			cs4	cs4	cs4	cs4			Control	Control	Control	Control
day8	1	2	3	4	avg	std	1	2	3	4	avg	std	1	2	3	4	avg	std
Spermidine	23	28	21	35	26.75	6.23832	73	68	65	57	65.75	6.70199	57	60	62	57	59	2.44949
Arg	30	18	21	22	22.75	5.12348	57	73	63	64	64.25	6.60177	51	61	63	44	54.75	8.88351
Putrescine	46	16	28	35	31.25	12.5797	59	63	73	57	63	7.11805	57	66	52	54	57.25	6.18466
dH2O	42	39	44	51	44	5.09902	65	68	62	57	63	4.69042	67	73	69	72	70.25	2.75379
EV prod Cells
Spermidine	1	4	1	3	2.25	1.5	1	2	1	3	1.75	0.957427	0	2	1	1	1	0.816497
Arg	5	6	7	8	6.5	1.29099	5	29	10	10	13.5	10.5987	9	15	10	18	13	4.24264
Putrescine	7	1	7	3	4.5	3	1	4	5	3	3.25	1.70783	3	1	1	3	2	1.1547
dH2O	4	2	2	2	2.5	1	3	1	2	4	2.5	1.29099	4	2	0	3	2.25	1.70783
EV prod Cells ratio
Spermidine	0.0434783	0.142857	0.047619	0.0857143	0.0841121	0.240449	0.0136986	0.0294118	0.0153846	0.0526316	0.026616	0.142857	0	0.0333333	0.016129	0.0175439	0.0169492	0.333333
Arg	0.166667	0.333333	0.333333	0.363636	0.285714	0.251976	0.0877193	0.39726	0.15873	0.15625	0.210117	1.60544	0.176471	0.245902	0.15873	0.409091	0.237443	0.477586
Putrescine	0.152174	0.0625	0.25	0.0857143	0.144	0.238479	0.0169492	0.0634921	0.0684932	0.0526316	0.0515873	0.239929	0.0526316	0.0151515	0.0192308	0.0555556	0.0349345	0.186704
dH2O	0.0952381	0.0512821	0.0454545	0.0392157	0.0568182	0.196116	0.0461538	0.0147059	0.0322581	0.0701754	0.0396825	0.275241	0.0597015	0.0273973	0	0.0416667	0.0320285	0.620174
Live cells	cs1	cs1	cs1	cs1			cs4	cs4	cs4	cs4			Control	Control	Control	Control
day10	1	2	3	4	avg	std	1	2	3	4	avg	std	1	2	3	4	avg	std
Spermidine	21	29	20	33	25.75	6.29153	73	67	66	57	65.75	6.60177	56	54	53	59	55.5	2.64575
Arg	21	6	16	19	15.5	6.65833	54	66	63	64	61.75	5.31507	54	63	54	42	53.25	8.61684
Putrescine	42	16	24	40	30.5	12.5831	66	63	67	56	63	4.96655	55	65	52	55	56.75	5.67891
dH2O	41	38	41	47	41.75	3.77492	63	67	62	61	63.25	2.62996	64	68	68	64	66	2.3094
EV prod Cells
Spermidine	2	2	1	2	1.75	0.5	1	2	0	1	1	0.816497	1	3	1	1	1.5	1
Arg	5	3	4	7	4.75	1.70783	8	26	36	29	24.75	11.9269	15	15	21	10	15.25	4.5
Putrescine	3	2	4	5	3.5	1.29099	2	2	3	1	2	0.816497	0	0	0	0	0	0
dH2O	0	1	2	1	1	0.816497	3	1	1	1	1.5	1	1	3	1	1	1.5	1
EV prod Cells ratio
Spermidine	0.0952381	0.0689655	0.05	0.0606061	0.0679612	0.0794719	0.0136986	0.0298507	0	0.0175439	0.0152091	0.123678	0.0178571	0.0555556	0.0188679	0.0169492	0.027027	0.377964
Arg	0.238095	0.5	0.25	0.368421	0.306452	0.256495	0.148148	0.393939	0.571429	0.453125	0.40081	2.24397	0.277778	0.238095	0.388889	0.238095	0.286385	0.522233
Putrescine	0.0714286	0.125	0.166667	0.125	0.114754	0.102598	0.030303	0.031746	0.0447761	0.0178571	0.031746	0.164399	0	0	0	0	0	0
dH2O	0	0.0263158	0.0487805	0.0212766	0.0239521	0.216295	0.047619	0.0149254	0.016129	0.0163934	0.0237154	0.380235	0.015625	0.0441176	0.0147059	0.015625	0.0227273	0.433013
Live cells	cs1	cs1	cs1	cs1			cs4	cs4	cs4	cs4			Control	Control	Control	Control
day13	1	2	3	4	avg	std	1	2	3	4	avg	std	1	2	3	4	avg	std
Spermidine	17	24	13	27	20.25	6.39661	74	74	68	57	68.25	8.01561	56	56	56	60	57	2
Arg	6	1	9	5	5.25	3.30404	50	42	48	50	47.5	3.78594	36	40	25	27	32	7.16473
Putrescine	35	16	26	35	28	9.05539	59	60	72	57	62	6.78233	55	62	48	49	53.5	6.45497
dH2O	27	31	37	47	35.5	8.69866	62	65	59	57	60.75	3.5	66	66	62	59	63.25	3.40343
EV prod Cells
Spermidine	0	2	1	1	1	0.816497	11	6	14	3	8.5	4.93288	1	5	3	1	2.5	1.91485
Arg	1	0	4	3	2	1.82574	30	32	33	33	32	1.41421	28	32	21	20	25.25	5.7373
Putrescine	2	1	3	4	2.5	1.29099	2	5	18	2	6.75	7.63217	1	0	0	0	0.25	0.5
dH2O	1	1	1	1	1	0	5	6	1	1	3.25	2.62996	2	4	2	2	2.5	1
EV prod Cells ratio
Spermidine	0	0.0833333	0.0769231	0.037037	0.0493827	0.127645	0.148649	0.0810811	0.205882	0.0526316	0.124542	0.61541	0.0178571	0.0892857	0.0535714	0.0166667	0.0438596	0.957427
Arg	0.166667	0	0.444444	0.6	0.380952	0.552579	0.6	0.761905	0.6875	0.66	0.673684	0.373544	0.777778	0.8	0.84	0.740741	0.789062	0.800771
Putrescine	0.0571429	0.0625	0.115385	0.114286	0.0892857	0.142566	0.0338983	0.0833333	0.25	0.0350877	0.108871	1.1253	0.0181818	0	0	0	0.0046729	0.0774597
dH2O	0.037037	0.0322581	0.027027	0.0212766	0.028169	0	0.0806452	0.0923077	0.0169492	0.0175439	0.0534979	0.751416	0.030303	0.0606061	0.0322581	0.0338983	0.0395257	0.293821
Live cells	cs1	cs1	cs1	cs1			cs4	cs4	cs4	cs4			Control	Control	Control	Control
day15	1	2	3	4	avg	std	1	2	3	4	avg	std	1	2	3	4	avg	std
Spermidine	10	14	9	25	14.5	7.32575	70	66	70	60	66.5	4.72582	54	54	59	59	56.5	2.88675
Arg	0	1	0	0	0.25	0.5	44	32	35	37	37	5.09902	17	23	9	11	15	6.32456
Putrescine	26	14	20	31	22.75	7.36546	60	61	73	59	63.25	6.55108	58	62	48	52	55	6.21825
dH2O	18	31	34	27	27.5	6.95222	64	69	63	54	62.5	6.245	71	69	69	64	68.25	2.98608
EV prod Cells
Spermidine	0	1	0	1	0.5	0.57735	21	12	41	28	25.5	12.2338	6	11	8	0	6.25	4.64579
Arg	0	0	0	0	0	0	28	31	34	37	32.5	3.87298	17	23	9	11	15	6.32456
Putrescine	2	0	1	2	1.25	0.957427	3	8	35	7	13.25	14.66	11	12	8	1	8	4.96655
dH2O	1	0	0	0	0.25	0.5	6	6	8	4	6	1.63299	1	1	3	8	3.25	3.30404
EV prod Cells ratio
Spermidine	0	0.0714286	0	0.04	0.0344828	0.078811	0.3	0.181818	0.585714	0.466667	0.383459	2.58872	0.111111	0.203704	0.135593	0	0.110619	1.60935
Arg	#DIV/0!	0	#DIV/0!	#DIV/0!	0	0	0.636364	0.96875	0.971429	1	0.878378	0.759555	1	1	1	1	1	1
Putrescine	0.0769231	0	0.05	0.0645161	0.0549451	0.129989	0.05	0.131148	0.479452	0.118644	0.209486	2.2378	0.189655	0.193548	0.166667	0.0192308	0.145455	0.798706
dH2O	0.0555556	0	0	0	0.00909091	0.0719195	0.09375	0.0869565	0.126984	0.0740741	0.096	0.261488	0.0140845	0.0144928	0.0434783	0.125	0.047619	1.10648

## Sheet: Old cells inoculation
Live cells	CS1	CS1	CS1			CS4	CS4	CS4			Control	Control	Control
day0	1	2	3	avg	std	1	2	3	avg	std	1	2	3	avg	std
Betaine	25	23	21	23	2	34	25	29	29.3333	4.50925	26	27	28	27	1
Folate	26	29	26	27	1.73205	35	20	19	24.6667	8.96289	24	22	28	24.6667	3.05505
dH2O	23	29	16	22.6667	6.50641	30	20	26	25.3333	5.03322	16	16	31	21	8.66025
EV producing cells	CS1	CS1	CS1			CS4	CS4	CS4			Control	Control	Control
day0	1	2	3	avg	std	1	2	3	avg	std	1	2	3	avg	std
Betaine	1	2	2	1.66667	0.57735	1	1	1	1	0	1	2	3	2	1
Folate	1	2	3	2	1	2	1	2	1.66667	0.57735	2	1	1	1.33333	0.57735
dH2O	1	2	3	2	1	1	1	1	1	0	2	1	1	1.33333	0.57735
	CS1	CS1	CS1			CS4	CS4	CS4			Control	Control	Control
EV producing cells ratio	1	2	3	avg	std	1	2	3	avg	std	1	2	3	avg	std
Betaine	4	8.69565	9.52381	7.40649	2.97902	2.94118	4	3.44828	3.46315	0.529568	3.84615	7.40741	10.7143	7.32262	3.43485
Folate	3.84615	6.89655	11.5385	7.42706	3.8735	5.71429	5	10.5263	7.0802	3.00572	8.33333	4.54545	3.57143	5.48341	2.5157
dH2O	4.34783	6.89655	18.75	9.99813	7.68573	3.33333	5	3.84615	4.05983	0.853632	12.5	6.25	3.22581	7.32527	4.72967
Live cells	CS1	CS1	CS1			CS4	CS4	CS4			Control	Control	Control
day1	1	2	3	avg	std	1	2	3	avg	std	1	2	3	avg	std
Betaine	31	30	26	29	2.64575	40	28	37	35	6.245	28	30	31	29.6667	1.52753
Folate	31	43	32	35.3333	6.65833	36	23	23	27.3333	7.50555	30	20	33	27.6667	6.80686
dH2O	26	29	21	25.3333	4.04145	28	22	22	24	3.4641	20	25	37	27.3333	8.73689
EV producing cells	CS1	CS1	CS1			CS4	CS4	CS4			Control	Control	Control
day1	1	2	3	avg	std	1	2	3	avg	std	1	2	3	avg	std
Betaine	6	6	3	5	1.73205	10	7	12	9.66667	2.51661	4	10	10	8	3.4641
Folate	9	8	7	8	1	4	11	7	7.33333	3.51188	7	7	9	7.66667	1.1547
dH2O	5	11	5	7	3.4641	6	4	6	5.33333	1.1547	5	4	6	5	1
	CS1	CS1	CS1			CS4	CS4	CS4			Control	Control	Control
EV producing cells ratio	1	2	3	avg	std	1	2	3	avg	std	1	2	3	avg	std
Betaine	19.3548	20	11.5385	16.9644	4.71009	25	25	32.4324	27.4775	4.29112	14.2857	33.3333	32.2581	26.6257	10.7003
Folate	29.0323	18.6047	21.875	23.1706	5.33317	11.1111	47.8261	30.4348	29.7907	18.366	23.3333	35	27.2727	28.5354	5.93493
dH2O	19.2308	37.931	23.8095	26.9904	9.7475	21.4286	18.1818	27.2727	22.2944	4.60688	25	16	16.2162	19.0721	5.13487
Live cells	CS1	CS1	CS1			CS4	CS4	CS4			Control	Control	Control
day2	1	2	3	avg	std	1	2	3	avg	std	1	2	3	avg	std
Betaine	39	42	37	39.3333	2.51661	49	37	38	41.3333	6.65833	34	40	36	36.6667	3.05505
Folate	36	39	42	39	3	43	30	26	33	8.88819	36	24	39	33	7.93725
dH2O	22	31	21	24.6667	5.50757	33	28	27	29.3333	3.21455	19	27	46	30.6667	13.8684
EV producing cells	CS1	CS1	CS1			CS4	CS4	CS4			Control	Control	Control
day2	1	2	3	avg	std	1	2	3	avg	std	1	2	3	avg	std
Betaine	6	6	7	6.33333	0.57735	9	6	9	8	1.73205	7	9	12	9.33333	2.51661
Folate	7	7	7	7	0	4	8	10	7.33333	3.05505	9	3	9	7	3.4641
dH2O	3	12	9	8	4.58258	8	8	7	7.66667	0.57735	5	6	14	8.33333	4.93288
	CS1	CS1	CS1			CS4	CS4	CS4			Control	Control	Control
EV producing cells ratio	1	2	3	avg	std	1	2	3	avg	std	1	2	3	avg	std
Betaine	15.3846	14.2857	18.9189	16.1964	2.42093	18.3673	16.2162	23.6842	19.4226	3.8442	20.5882	22.5	33.3333	25.4739	6.8733
Folate	19.4444	17.9487	16.6667	18.0199	1.39026	9.30233	26.6667	38.4615	24.8102	14.668	25	12.5	23.0769	20.1923	6.73077
dH2O	13.6364	38.7097	42.8571	31.7344	15.8099	24.2424	28.5714	25.9259	26.2466	2.18224	26.3158	22.2222	30.4348	26.3243	4.10629
Live cells	CS1	CS1	CS1			CS4	CS4	CS4			Control	Control	Control
day3	1	2	3	avg	std	1	2	3	avg	std	1	2	3	avg	std
Betaine	50	55	44	49.6667	5.50757	62	46	47	51.6667	8.96289	48	51	44	47.6667	3.51188
Folate	39	45	44	42.6667	3.21455	43	35	30	36	6.55744	44	24	41	36.3333	10.7858
dH2O	28	33	26	29	3.60555	36	38	39	37.6667	1.52753	22	37	64	41	21.2838
EV producing cells	CS1	CS1	CS1			CS4	CS4	CS4			Control	Control	Control
day2	1	2	3	avg	std	1	2	3	avg	std	1	2	3	avg	std
Betaine	6	8	8	7.33333	1.1547	13	8	9	10	2.64575	8	10	10	9.33333	1.1547
Folate	9	12	9	10	1.73205	7	11	11	9.66667	2.3094	9	8	7	8	1
dH2O	10	14	9	11	2.64575	8	5	6	6.33333	1.52753	5	5	17	9	6.9282
	CS1	CS1	CS1			CS4	CS4	CS4			Control	Control	Control
EV producing cells ratio	1	2	3	avg	std	1	2	3	avg	std	1	2	3	avg	std
Betaine	12	14.5455	18.1818	14.9091	3.10691	20.9677	17.3913	19.1489	19.1693	1.78831	16.6667	19.6078	22.7273	19.6673	3.03074
Folate	23.0769	26.6667	20.4545	23.3994	3.11859	16.2791	31.4286	36.6667	28.1248	10.5877	20.4545	33.3333	17.0732	23.6203	8.57992
dH2O	35.7143	42.4242	34.6154	37.5846	4.22708	22.2222	13.1579	15.3846	16.9216	4.72358	22.7273	13.5135	26.5625	20.9344	6.70669
Live cells	CS1	CS1	CS1			CS4	CS4	CS4			Control	Control	Control
day4	1	2	3	avg	std	1	2	3	avg	std	1	2	3	avg	std
Betaine	53	57	45	51.6667	6.1101	73	54	61	62.6667	9.60902	55	74	64	64.3333	9.50438
Folate	43	47	48	46	2.64575	50	34	34	39.3333	9.2376	59	28	63	50	19.1572
dH2O	25	32	25	27.3333	4.04145	47	51	44	47.3333	3.51188	21	54	72	49	25.865
EV producing cells	CS1	CS1	CS1			CS4	CS4	CS4			Control	Control	Control
day4	1	2	3	avg	std	1	2	3	avg	std	1	2	3	avg	std
Betaine	5	7	8	6.66667	1.52753	16	8	15	13	4.3589	7	11	10	9.33333	2.08167
Folate	6	11	9	8.66667	2.51661	3	10	8	7	3.60555	6	7	7	6.66667	0.57735
dH2O	4	11	7	7.33333	3.51188	8	4	7	6.33333	2.08167	6	2	14	7.33333	6.1101
EV producing cells ratio	CS1	CS1	CS1			CS4	CS4	CS4			Control	Control	Control
day4	1	2	3	avg	std	1	2	3	avg	std	1	2	3	avg	std
Betaine	9.43396	12.2807	17.7778	13.1641	4.24148	21.9178	14.8148	24.5902	20.4409	5.05225	12.7273	14.8649	15.625	14.4057	1.50244
Folate	13.9535	23.4043	18.75	18.7026	4.72556	6	29.4118	23.5294	19.6471	12.1792	10.1695	25	11.1111	15.4269	8.30393
dH2O	16	34.375	28	26.125	9.32989	17.0213	7.84314	15.9091	13.5912	5.00891	28.5714	3.7037	19.4444	17.2399	12.5796
Live cells	CS1	CS1	CS1			CS4	CS4	CS4			Control	Control	Control
day5	1	2	3	avg	std	1	2	3	avg	std	1	2	3	avg	std
Betaine	52	56	43	50.3333	6.65833	62	61	64	62.3333	1.52753	57	71	67	65	7.2111
Folate	40	46	47	44.3333	3.78594	49	37	39	41.6667	6.4291	56	36	71	54.3333	17.5594
dH2O	29	29	26	28	1.73205	40	42	49	43.6667	4.72582	25	62	74	53.6667	25.5408
EV producing cells	CS1	CS1	CS1			CS4	CS4	CS4			Control	Control	Control
day5	1	2	3	avg	std	1	2	3	avg	std	1	2	3	avg	std
Betaine	2	5	6	4.33333	2.08167	15	5	10	10	5	7	7	9	7.66667	1.1547
Folate	7	7	7	7	0	6	10	8	8	2	7	8	6	7	1
dH2O	4	10	7	7	3	9	4	8	7	2.64575	4	4	14	7.33333	5.7735
EV producing cells ratio	CS1	CS1	CS1			CS4	CS4	CS4			Control	Control	Control
day5	1	2	3	avg	std	1	2	3	avg	std	1	2	3	avg	std
Betaine	3.84615	8.92857	13.9535	8.9094	5.05369	24.1935	8.19672	15.625	16.0051	8.00518	12.2807	9.85915	13.4328	11.8576	1.82403
Folate	17.5	15.2174	14.8936	15.8703	1.42058	12.2449	27.027	20.5128	19.9282	7.40838	12.5	22.2222	8.4507	14.391	7.07782
dH2O	13.7931	34.4828	26.9231	25.0663	10.4691	22.5	9.52381	16.3265	16.1168	6.49064	16	6.45161	18.9189	13.7902	6.52081
Live cells	CS1	CS1	CS1			CS4	CS4	CS4			Control	Control	Control
day9	1	2	3	avg	std	1	2	3	avg	std	1	2	3	avg	std
Betaine	49	49	36	44.6667	7.50555	75	65	59	66.3333	8.0829	58	66	70	64.6667	6.1101
Folate	40	47	48	45	4.3589	46	38	35	39.6667	5.68624	58	51	70	59.6667	9.60902
dH2O	29	27	23	26.3333	3.05505	39	41	49	43	5.2915	35	61	68	54.6667	17.3877
EV producing cells	CS1	CS1	CS1			CS4	CS4	CS4			Control	Control	Control
day9	1	2	3	avg	std	1	2	3	avg	std	1	2	3	avg	std
Betaine	7	6	6	6.33333	0.57735	14	8	6	9.33333	4.16333	6	6	9	7	1.73205
Folate	8	13	7	9.33333	3.21455	6	10	9	8.33333	2.08167	10	6	3	6.33333	3.51188
dH2O	2	8	4	4.66667	3.05505	6	5	5	5.33333	0.57735	3	3	6	4	1.73205
EV producing cells ratio	CS1	CS1	CS1			CS4	CS4	CS4			Control	Control	Control
day9	1	2	3	avg	std	1	2	3	avg	std	1	2	3	avg	std
Betaine	14.2857	12.2449	16.6667	14.3991	2.21306	18.6667	12.3077	10.1695	13.7146	4.41985	10.3448	9.09091	12.8571	10.7643	1.91784
Folate	20	27.6596	14.5833	20.7476	6.5701	13.0435	26.3158	25.7143	21.6912	7.49517	17.2414	11.7647	4.28571	11.0973	6.50357
dH2O	6.89655	29.6296	17.3913	17.9725	11.3777	15.3846	12.1951	10.2041	12.5946	2.61327	8.57143	4.91803	8.82353	7.43766	2.1857
