# Supplementary material for: Bacteria modulate microalgal aging physiology through the induction of extracellular vesicle production to remove harmful metabolites
Source: Nat Microbiol. 2024 Aug 14;9(9):2356–68. doi: 10.1038/s41564-024-01746-2 (PMC11371645; doi:10.1038/s41564-024-01746-2)
Supplement: Supplementary file 18 — Data. [file 41564_2024_1746_MOESM18_ESM.xlsx]

## Sheet: ED Fig10g
	EV			Control			avg of control
L-(-)-Methionine	134059	83351.7	152766	13742	13851	14438	14010.3
L-Methionine sulfoxide	86855	12144.2	33206.5	0	0	0	0
Adenosine	76512.5	126735	176014	0	28478	27550	18676
Choline	11208026	12741651	8485714	915699	715642	658354	763232
DMSP	106000000	33499886	84262264	488121	744225	708982	647109
DHPS	3339174	1976422	2303821	0	0	0	0
spermidine	1	33558.3	118844	0	0	0	0
Argine	153469	128673	166879	0	0	0	0
isoleucine	3979675	5264233	4311327	862477	881017	902937	882144
Valine	22300489	27614623	34678861	39147116	34364416	42420976	3.86442e+07
Tyrosine	568032	684284	605457	191691	173454	142726	169290
Glutamate	255589	78302.5	186176	0	0	0	0
Phenylalanine	1398154	2687287	1803866	370007	489567	509023	456199
Eicosapentaenoic acid	2268709	2459206	1717408	426674	702550	506523	545249
butyrylcarnitine	178422	279351	172136	0	0	0	0
Taurine	8518131	889602	539242	466149	267499	145739	293129
Acetyl-L-carnitine	3524760	3341529	3229268	65790	26784	21168	37914
Indoleacrylicacid	264594	363268	253288	113608	154112	148502	138741
	EV1-avg.Control	EV2-avg.Control	EV3-avg.Control	Log2(rel.int.)-1	Log2(rel.int.)-2	Log2(rel.int.)-3
L-(-)-Methionine	120048	83351.7	152766	16.8733	16.3469	17.221
L-Methionine sulfoxide	86855	12144.2	33206.5	16.4063	13.568	15.0192
Adenosine	57836.5	126735	176014	15.8197	16.9515	17.4253
Choline	1.04448e+07	12741651	8485714	23.3163	23.603	23.0166
DMSP	1.05353e+08	33499886	84262264	26.6507	24.9977	26.3284
DHPS	3339174	1976422	2303821	21.6711	20.9145	21.1356
spermidine	0	33558.3	118844	#NUM!	15.0344	16.8587
Argine	153469	128673	166879	17.2276	16.9734	17.3484
isoleucine	3.09753e+06	5264233	4311327	21.5627	22.3278	22.0397
Valine	-1.63437e+07	27614623	34678861	#NUM!	24.7189	25.0476
Tyrosine	398742	684284	605457	18.6051	19.3842	19.2077
Glutamate	255589	78302.5	186176	17.9635	16.2568	17.5063
Phenylalanine	941955	2687287	1803866	19.8453	21.3577	20.7827
Eicosapentaenoic acid	1723460	2459206	1717408	20.7169	21.2298	20.7118
butyrylcarnitine	178422	279351	172136	17.4449	18.0917	17.3932
Taurine	8225002	889602	539242	22.9716	19.7628	19.0406
Acetyl-L-carnitine	3486846	3341529	3229268	21.7335	21.6721	21.6228
Indoleacrylicacid	125853	363268	253288	16.9414	18.4707	17.9504
